# Supplementary material for: Multimeric ACE2-IgM fusions as broadly active antivirals that potently neutralize SARS-CoV-2 variants
Source: Commun Biol. 2022 Nov 12;5:1237. doi: 10.1038/s42003-022-04193-z (PMC9653429; doi:10.1038/s42003-022-04193-z)
Supplement: Supplementary file 3 — Supplementary Data 1 [file 42003_2022_4193_MOESM3_ESM.xlsx]

## Sheet: Fig 1b
	0	-0.094	0	0	0	-0.143
	0.183	-0.292	0.25	0	0.183	-0.319
	0.366	-0.349	0.499	0	0.366	-0.331
	0.548	-0.181	0.749	0	0.55	-0.362
	0.731	-0.15	0.998	0	0.733	-0.286
	0.914	-0.015	1.248	0	0.916	0.271
	1.097	6.429	1.498	0	1.099	0.885
	1.28	7.803	1.747	0	1.283	1.133
	1.463	10.284	1.997	0	1.466	0.829
	1.645	43.251	2.246	0	1.649	0.389
	1.828	47.834	2.496	0	1.832	0.265
	2.011	105.932	2.745	0	2.016	-0.049
	2.194	125.524	2.995	0	2.199	-0.221
	2.377	178.013	3.245	0	2.382	-0.277
	2.559	177.717	3.494	0	2.565	-0.271
	2.742	166.716	3.744	0	2.749	-0.037
	2.925	136.898	3.993	0	2.932	0.753
	3.108	130.603	4.243	0	3.115	3.734
	3.291	114.185	4.493	0	3.298	9.798
	3.474	98.392	4.742	0	3.482	17.161
	3.656	89.886	4.992	0	3.665	23.702
	3.839	89.622	5.241	0	3.848	28.696
	4.022	93.79	5.491	0	4.031	33.939
	4.205	96.75	5.741	0	4.215	40.528
	4.388	102.217	5.99	0	4.398	50.947
	4.57	115.978	6.24	0	4.581	71.357
	4.753	148.925	6.489	0	4.764	106.815
	4.936	209.808	6.739	0	4.948	166.873
	5.119	305.93	6.988	0	5.131	259.558
	5.302	433.062	7.238	0	5.314	373.623
	5.485	596.432	7.488	0	5.497	505.869
	5.667	715.086	7.737	0	5.681	645.76
	5.85	792.125	7.987	0	5.864	773.466
	6.033	884.635	8.236	0	6.047	871.768
	6.216	978.742	8.486	0	6.23	955.773
	6.399	1041.46	8.736	0	6.414	1018.32
	6.582	1090.11	8.985	0	6.597	1063.6
	6.764	1124.57	9.235	0	6.78	1096.88
	6.947	1153.04	9.484	0	6.963	1121.05
	7.13	1170.83	9.734	0	7.147	1137.06
	7.313	1184.68	9.983	0	7.33	1148.02
	7.496	1195.47	10.233	0	7.513	1154.82
	7.678	1205.22	10.483	0	7.696	1162.99
	7.861	1213.78	10.732	0	7.88	1171.4
	8.044	1218.72	10.982	0	8.063	1179.58
	8.227	1229.64	11.231	0	8.246	1184.33
	8.41	1239.42	11.481	0	8.429	1193.86
	8.593	1245.78	11.731	0	8.613	1202.23
	8.775	1251.49	11.98	0	8.796	1212.07
	8.958	1258.73	12.23	0	8.979	1221.49
	9.141	1262.62	12.479	0	9.162	1231.59
	9.324	1271.36	12.729	0	9.346	1240.1
	9.507	1280.81	12.979	0	9.529	1251.86
	9.689	1293.57	13.228	0	9.712	1263.09
	9.872	1304.22	13.478	0	9.895	1277.55
	10.055	1311.58	13.727	0	10.079	1290.84
	10.238	1318.93	13.977	0	10.262	1298.17
	10.421	1325.97	14.226	0	10.445	1302.24
	10.604	1334.72	14.476	0	10.628	1306.34
	10.786	1335.54	14.726	0	10.812	1315.71
	10.969	1343.64	14.975	0	10.995	1321.65
	11.152	1348.18	15.225	0	11.178	1328.72
	11.335	1348.84	15.474	0	11.361	1335.79
	11.518	1347.05	15.724	0	11.544	1344.37
	11.7	1352.79	15.974	0	11.728	1352.13
	11.883	1355.1	16.223	0	11.911	1358.36
	12.066	1358.88	16.473	0	12.094	1361.71
	12.249	1360.47	16.722	0	12.277	1366.74
	12.432	1365.73	16.972	0	12.461	1376.76
	12.615	1365.38	17.222	0	12.644	1386.56
	12.797	1364.88	17.471	0	12.827	1395.92
	12.98	1363.12	17.721	0	13.01	1393.52
	13.163	1364.77	17.97	0	13.194	1393.66
	13.346	1370.44	18.22	0	13.377	1394.15
	13.529	1378.69	18.469	0	13.56	1398.95
	13.711	1380.66	18.719	0	13.743	1404.73
	13.894	1383.77	18.969	0	13.927	1405.65
	14.077	1390.56	19.218	0	14.11	1405.91
	14.26	1397.33	19.468	0	14.293	1406.84
	14.443	1406.67	19.717	0	14.476	1406.37
	14.626	1412.11	19.967	0	14.66	1404.68
	14.808	1414.65	20.217	0	14.843	1407.92
	14.991	1410.34	20.466	0	15.026	1411.69
	15.174	1408.55	20.716	0	15.209	1415.09
	15.357	1408.95	20.965	0	15.393	1414.11
	15.54	1413.52	21.215	0	15.576	1413.42
	15.722	1414.37	21.465	0	15.759	1411.86
	15.905	1416.94	21.714	0	15.942	1415.59
	16.088	1418.38	21.964	0	16.126	1413.91
	16.271	1425.53	22.213	0	16.309	1416.54
	16.454	1429.22	22.463	0	16.492	1415.31
	16.637	1426.76	22.712	0	16.675	1414.52
	16.819	1420.94	22.962	0	16.859	1418.68
	17.002	1421.49	23.212	0	17.042	1424.95
	17.185	1425.88	23.461	0	17.225	1425.13
	17.368	1432.55	23.711	0	17.408	1426.14
	17.551	1434.71	23.96	0	17.592	1426.77
	17.734	1433.73	24.21	0	17.775	1429.54
	17.916	1429.43	24.46	0	17.958	1426.47
	18.099	1426.26	24.709	0	18.141	1428.98
	18.282	1430.66	24.959	0	18.325	1431.21
	18.465	1431.99	25.208	0	18.508	1434.02
	18.648	1430.74	25.458	0	18.691	1436.44
	18.83	1432.62	25.707	0	18.874	1439.69
	19.013	1433.69	25.957	0	19.058	1441.1
	19.196	1437.93	26.207	0	19.241	1438.31
	19.379	1431.99	26.456	0	19.424	1436.39
	19.562	1436.4	26.706	0	19.607	1435.9
	19.745	1438.52	26.955	0	19.791	1435
	19.927	1436.93	27.205	0	19.974	1437.78
	20.11	1436.29	27.455	0	20.157	1443.36
	20.293	1443.55	27.704	0	20.34	1432.38
	20.476	1453.02	27.954	0	20.524	1439.14
	20.659	1454.49	28.203	0	20.707	1439.59
	20.841	1449.63	28.453	0	20.89	1445.79
	21.024	1449.23	28.703	0	21.073	1444.63
	21.207	1455.29	28.952	0	21.257	1446.6
	21.39	1451.25	29.202	0	21.44	1448.58
	21.573	1443.29	29.451	0	21.623	1450.11
	21.756	1435.96	29.701	0	21.806	1441.86
	21.938	1435.64	29.95	0	21.99	1438.83
	22.121	1433.59	30.2	0	22.173	1441.36
	22.304	1437.17	30.45	0	22.356	1440.28
	22.487	1435.38	30.699	0	22.539	1445.86
	22.67	1436.27	30.949	0	22.722	1443.82
	22.852	1434.72	31.198	0	22.906	1444.39
	23.035	1435.8	31.448	0	23.089	1442.14
	23.218	1437.44	31.698	0	23.272	1437.72
	23.401	1442.89	31.947	0	23.455	1437.27
	23.584	1445.37	32.197	0	23.639	1434.01
	23.767	1444.86	32.446	0	23.822	1434.97
	23.949	1439.9	32.696	0	24.005	1431.92
	24.132	1445.99	32.946	0	24.188	1438.09
	24.315	1456.3	33.195	0	24.372	1439.92
	24.498	1451.19	33.445	0	24.555	1437.62
	24.681	1442.71	33.694	0	24.738	1429.3
	24.863	1439.74	33.944	0	24.921	1424.78
	25.046	1438.94	34.193	0	25.105	1427.38
	25.229	1440.11	34.443	0	25.288	1424.06
	25.412	1446.08	34.693	0	25.471	1422.57
	25.595	1445.52	34.942	0	25.654	1418.18
	25.778	1445.49	35.192	0	25.838	1422.16
	25.96	1449.49	35.441	0	26.021	1431.66
	26.143	1452.86	35.691	0	26.204	1436.56
	26.326	1457.38	35.941	0	26.387	1437.46
	26.509	1457.08	36.19	0	26.571	1434.31
	26.692	1452.16	36.44	0	26.754	1431.32
	26.874	1449.09	36.689	0	26.937	1435.18
	27.057	1452.42	36.939	0	27.12	1439.09
	27.24	1454.16	37.189	0	27.304	1440.89
	27.423	1455.91	37.438	0	27.487	1442.16
	27.606	1455.21	37.688	0	27.67	1440.81
	27.789	1451.02	37.937	0	27.853	1438.19
	27.971	1452.66	38.187	0	28.037	1439.71
	28.154	1454.61	38.436	0	28.22	1435.49
	28.337	1453.87	38.686	0	28.403	1435.86
	28.52	1448.68	38.936	0	28.586	1439.37
	28.703	1449.86	39.185	0	28.77	1444.75
	28.885	1454.91	39.435	0	28.953	1444.39
	29.068	1458.92	39.684	0	29.136	1442.64
	29.251	1460.97	39.934	0	29.319	1446.02
	29.434	1454.1	40.184	0	29.503	1447.8
	29.617	1448.33	40.433	0	29.686	1442.35
	29.8	1452.33	40.683	0	29.869	1442.17
	29.982	1457.54	40.932	0	30.052	1445.16
	30.165	1454.88	41.182	0	30.236	1449.45
	30.348	1452.81	41.431	0	30.419	1444.26
	30.531	1450.14	41.681	0	30.602	1443.32
	30.714	1451.87	41.931	0	30.785	1444.33
	30.897	1456.37	42.18	0	30.969	1447.74
	31.079	1458.82	42.43	0	31.152	1445.79
	31.262	1463.39	42.679	0	31.335	1443.39
	31.445	1463.47	42.929	0	31.518	1442.82
	31.628	1458.67	43.179	0	31.702	1450.05
	31.811	1456.91	43.428	0	31.885	1455.38
	31.993	1453.36	43.678	0	32.068	1454.38
	32.176	1449.32	43.927	0	32.251	1458.06
	32.359	1450.54	44.177	0	32.435	1455.12
	32.542	1454.57	44.427	0	32.618	1454.15
	32.725	1462	44.676	0	32.801	1453.33
	32.908	1462.02	44.926	0	32.984	1454.09
	33.09	1461.64	45.175	0	33.168	1455.18
	33.273	1456.62	45.425	0	33.351	1457.28
	33.456	1458.55	45.674	0	33.534	1454.94
	33.639	1460.59	45.924	0	33.717	1455.28
	33.822	1466.46	46.174	0	33.9	1454.15
	34.004	1464.52	46.423	0	34.084	1450.88
	34.187	1466.29	46.673	0	34.267	1447.26
	34.37	1466.52	46.922	0	34.45	1451.3
	34.553	1471.53	47.172	0	34.633	1449.83
	34.736	1476.42	47.422	0	34.817	1451.56
	34.919	1480.7	47.671	0	35	1453.91
	35.101	1475.7	47.921	0	35.183	1455.29
	35.284	1471.14	48.17	0	35.366	1454.83
	35.467	1465.57	48.42	0	35.55	1451.34
	35.65	1467.84	48.67	0	35.733	1449.04
	35.833	1470.85	48.919	0	35.916	1453.74
	36.015	1469.53	49.169	0	36.099	1457
	36.198	1468.64	49.418	0	36.283	1455.36
	36.381	1464.78	49.668	0	36.466	1451.99
	36.564	1465.59	49.917	0	36.649	1451.63
	36.747	1468.49	50.167	0	36.832	1452.38
	36.93	1466.98	50.417	0	37.016	1458.06
	37.112	1466.34	50.666	0	37.199	1460.04
	37.295	1465.63	50.916	0	37.382	1458.64
	37.478	1469.16	51.165	0	37.565	1461.14
	37.661	1467.27	51.415	0	37.749	1465.9
	37.844	1467.88	51.665	0	37.932	1462.66
	38.026	1464.75	51.914	0	38.115	1460.64
	38.209	1469.02	52.164	0	38.298	1460.1
	38.392	1465.24	52.413	0	38.482	1461.28
	38.575	1465.3	52.663	0	38.665	1460.09
	38.758	1464.35	52.913	0	38.848	1461.27
	38.941	1467.9	53.162	0	39.031	1462.2
	39.123	1467.61	53.412	0	39.215	1463.29
	39.306	1468.34	53.661	0	39.398	1464.46
	39.489	1469.07	53.911	0	39.581	1462.14
	39.672	1468.77	54.16	0	39.764	1458.71
	39.855	1468.76	54.41	0	39.948	1461.6
	40.037	1472.67	54.66	0	40.131	1460.93
	40.22	1474.87	54.909	0	40.314	1466.97
	40.403	1469.52	55.159	0	40.497	1458.35
	40.586	1473.67	55.408	0	40.681	1456.99
	40.769	1475.95	55.658	0	40.864	1459.81
	40.952	1478.22	55.908	0	41.047	1462.32
	41.134	1472.76	56.157	0	41.23	1460.54
	41.317	1472.33	56.407	0	41.414	1460.06
	41.5	1480.49	56.656	0	41.597	1461.69
	41.683	1485.65	56.906	0	41.78	1461.32
	41.866	1491.24	57.156	0	41.963	1460.21
	42.049	1492.65	57.405	0	42.147	1464.21
	42.231	1489.17	57.655	0	42.33	1466.13
	42.414	1490.23	57.904	0	42.513	1472.71
	42.597	1489.02	58.154	0	42.696	1476.93
	42.78	1495.54	58.403	0	42.88	1480.93
	42.963	1489.62	58.653	0	43.063	1474.68
	43.145	1487.56	58.903	0	43.246	1469.56
	43.328	1484.3	59.152	0	43.429	1470.33
	43.511	1488.4	59.402	0	43.613	1467.01
	43.694	1485.43	59.651	0	43.796	1465.12
	43.877	1475.46	59.901	0	43.979	1464.58
	44.06	1472.64	60.151	0	44.162	1461.21
	44.242	1474.49	60.4	0	44.346	1459.67
	44.425	1481.99	60.65	0	44.529	1457.35
	44.608	1478.71	60.899	0	44.712	1453.75
	44.791	1475.96	61.149	0	44.895	1450.95
	44.974	1474.78	61.398	0	45.079	1456.81
	45.156	1475.88	61.648	0	45.262	1458.8
	45.339	1475.03	61.898	0	45.445	1458.3
	45.522	1479.19	62.147	0	45.628	1458.19
	45.705	1484.29	62.397	0	45.811	1460.73
	45.888	1484.87	62.646	0	45.995	1463.41
	46.071	1481.83	62.896	0	46.178	1465.8
	46.253	1482.27	63.146	0	46.361	1472.58
	46.436	1480.85	63.395	0	46.544	1469.33
	46.619	1481.2	63.645	0	46.728	1463.55
	46.802	1482.97	63.894	0	46.911	1456.3
	46.985	1485.59	64.144	0	47.094	1465.08
	47.167	1481.58	64.394	0	47.277	1469.31
	47.35	1486.37	64.643	0	47.461	1468.96
	47.533	1503.51	64.893	0	47.644	1464.19
	47.716	1513.77	65.142	0	47.827	1460.99
	47.899	1508.55	65.392	0	48.01	1461.13
	48.082	1500.92	65.641	0	48.194	1465.65
	48.264	1506.73	65.891	0	48.377	1465.69
	48.447	1512.36	66.141	0	48.56	1465.24
	48.63	1512.54	66.39	0	48.743	1463.62
	48.813	1504.96	66.64	0	48.927	1468.41
	48.996	1503.69	66.889	0	49.11	1468.87
	49.178	1498.48	67.139	0	49.293	1470.21
	49.361	1503.26	67.389	0	49.476	1466.11
	49.544	1499.37	67.638	0	49.66	1465.81
	49.727	1498.04	67.888	0	49.843	1467.65
	49.91	1492.97	68.137	0	50.026	1475.64
	50.093	1501.98	68.387	0	50.209	1476.45
	50.275	1519.05	68.637	0	50.393	1473.43
	50.458	1526.62	68.886	0	50.576	1478.33
	50.641	1522.21	69.136	0	50.759	1483.88
	50.824	1517.71	69.385	0	50.942	1486.97
	51.007	1507.85	69.635	0	51.126	1486.95
	51.189	1498.22	69.884	0	51.309	1482.51
	51.372	1495.22	70.134	0	51.492	1481.98
	51.555	1496.68	70.384	0	51.675	1482.46
	51.738	1495.01	70.633	0	51.859	1481.29
	51.921	1499.23	70.883	0	52.042	1487.05
	52.104	1500.56	71.132	0	52.225	1483.3
	52.286	1501.43	71.382	0	52.408	1482.39
	52.469	1496.78	71.632	0	52.592	1483.49
	52.652	1499.66	71.881	0	52.775	1483.64
	52.835	1496.93	72.131	0	52.958	1482.17
	53.018	1494.2	72.38	0	53.141	1485.01
	53.201	1488.59	72.63	0	53.325	1494.58
	53.383	1487.07	72.88	0	53.508	1503.35
	53.566	1489.93	73.129	0	53.691	1498.94
	53.749	1489.95	73.379	0	53.874	1492.72
	53.932	1494.24	73.628	0	54.058	1484.82
	54.115	1491.52	73.878	0	54.241	1484.19
	54.297	1493.81	74.127	0	54.424	1489.14
	54.48	1499	74.377	0	54.607	1490.65
	54.663	1500.01	74.627	0	54.791	1490.75
	54.846	1500.85	74.876	0	54.974	1489.65
	55.029	1507.38	75.126	0	55.157	1484.28
	55.212	1505.47	75.375	0	55.34	1477.26
	55.394	1508.4	75.625	0	55.524	1471.46
	55.577	1504.26	75.875	0	55.707	1476.38
	55.76	1502.29	76.124	0	55.89	1478.72
	55.943	1502.65	76.374	0	56.073	1481.76
	56.126	1502.22	76.623	0	56.257	1481.46
	56.308	1505.7	76.873	0	56.44	1481.33
	56.491	1503.73	77.122	0	56.623	1482.64
	56.674	1496.98	77.372	0	56.806	1474.09
	56.857	1500.34	77.622	0	56.989	1477.72
	57.04	1495.57	77.871	0	57.173	1481.02
	57.223	1495.47	78.121	0	57.356	1486.6
	57.405	1496.19	78.37	0	57.539	1494.07
	57.588	1493.89	78.62	0	57.722	1497.32
	57.771	1501.36	78.87	0	57.906	1498.04
	57.954	1506.1	79.119	0	58.089	1498.29
	58.137	1502.83	79.369	0	58.272	1490.8
	58.319	1503.66	79.618	0	58.455	1488.29
	58.502	1501.47	79.868	0	58.639	1492.54
	58.685	1502.28	80.118	0	58.822	1487.83
	58.868	1509.12	80.367	0	59.005	1486.35
	59.051	1515.34	80.617	0	59.188	1473.94
	59.234	1512.27	80.866	0	59.372	1474.4
	59.416	1510.71	81.116	0	59.555	1475.16
	59.599	1503.01	81.365	0	59.738	1482.82
	59.782	1500.41	81.615	0	59.921	1485.33
	59.965	1501.27	81.865	0	60.105	1486.96
	60.148	1498.61	82.114	0	60.288	1485.28
	60.33	1501.31	82.364	0	60.471	1478.81
	60.513	1502.79	82.613	0	60.654	1480.72
	60.696	1505.52	82.863	0	60.838	1483.36
	60.879	1510.86	83.113	0	61.021	1491.24
	61.062	1511.1	83.362	0	61.204	1489.9
	61.245	1513.54	83.612	0	61.387	1490.07
	61.427	1508.08	83.861	0	61.571	1494.35
	61.61	1514.21	84.111	0	61.754	1494.52
	61.793	1513.26	84.361	0	61.937	1488.07
	61.976	1515.91	84.61	0	62.12	1486.33
	62.159	1510.1	84.86	0	62.304	1481.53
	62.341	1508.76	85.109	0	62.487	1482.81
	62.524	1511.39	85.359	0	62.67	1489.03
	62.707	1516.18	85.608	0	62.853	1498.11
	62.89	1512.91	85.858	0	63.037	1504.84
	63.073	1507.51	86.108	0	63.22	1505.89
	63.256	1496.34	86.357	0	63.403	1506.85
	63.438	1497.49	86.607	0	63.586	1510.5
	63.621	1502.5	86.856	0	63.77	1505.28
	63.804	1508.34	87.106	0	63.953	1506.48
	63.987	1513.02	87.356	0	64.136	1504.82
	64.17	1510.07	87.605	0	64.319	1507.25
	64.352	1514.44	87.855	0	64.503	1509.84
	64.535	1523.78	88.104	0	64.686	1500.02
	64.718	1521.03	88.354	0	64.869	1502.91
	64.901	1518.35	88.604	0	65.052	1503.35
	65.084	1521.4	88.853	0	65.236	1512.66
	65.267	1522.22	89.103	0	65.419	1512.36
	65.449	1522.11	89.352	0	65.602	1507.86
	65.632	1522.7	89.602	0	65.785	1511.54
	65.815	1522.31	89.851	0	65.969	1510.62
	65.998	1522.81	90.101	0	66.152	1513.13
	66.181	1528.66	90.351	0	66.335	1514.7
	66.364	1532.24	90.6	0	66.518	1519.36
	66.546	1528.87	90.85	0	66.702	1520.37
	66.729	1527.74	91.099	0	66.885	1526.04
	66.912	1520.93	91.349	0	67.068	1521.23
	67.095	1513.62	91.599	0	67.251	1516.56
	67.278	1509.19	91.848	0	67.435	1507.89
	67.46	1507.01	92.098	0	67.618	1513.95
	67.643	1512.75	92.347	0	67.801	1522.02
	67.826	1520.44	92.597	0	67.984	1520.95
	68.009	1524.32	92.846	0	68.167	1500.92
	68.192	1519.94	93.096	0	68.351	1504.59
	68.375	1520.76	93.346	0	68.534	1504.4
	68.557	1521.03	93.595	0	68.717	1502.16
	68.74	1519.82	93.845	0	68.9	1506.98
	68.923	1521.69	94.094	0	69.084	1509.99
	69.106	1519.53	94.344	0	69.267	1516.58
	69.289	1520.3	94.594	0	69.45	1518.8
	69.471	1517.14	94.843	0	69.633	1515.55
	69.654	1517	95.093	0	69.817	1508.51
	69.837	1517.4	95.342	0	70	1505.47
	70.02	1519.16	95.592	0	70.183	1500.93
	70.203	1518.37	95.842	0	70.366	1499.08
	70.386	1524.56	96.091	0	70.55	1499.4
	70.568	1529.53	96.341	0	70.733	1503.43
	70.751	1526.16	96.59	0	70.916	1505.15
	70.934	1526.24	96.84	0	71.099	1502.82
	71.117	1526.58	97.089	0	71.283	1505.62
	71.3	1527.93	97.339	0	71.466	1506.87
	71.482	1519.93	97.589	0	71.649	1514.28
	71.665	1520.05	97.838	0	71.832	1527.02
	71.848	1519.54	98.088	0	72.016	1522.37
	72.031	1518.7	98.337	0	72.199	1519.09
	72.214	1522.5	98.587	0	72.382	1523.49
	72.397	1516.41	98.837	0	72.565	1525.48
	72.579	1514.16	99.086	0	72.749	1528.83
	72.762	1513.62	99.336	0	72.932	1527.46
	72.945	1517.31	99.585	0	73.115	1535.59
	73.128	1521.37	99.835	0	73.298	1532.47
	73.311	1517.4	100.085	0	73.482	1527.45
	73.493	1507.43	100.334	0	73.665	1512.74
	73.676	1513.62	100.584	0	73.848	1511.59
	73.859	1512.7	100.833	0	74.031	1513.69
	74.042	1515.33	101.083	0	74.215	1508.31
	74.225	1515.04	101.332	0	74.398	1505.35
	74.408	1520.28	101.582	0	74.581	1505.74
	74.59	1523.22	101.832	0	74.764	1518.38
	74.773	1528.9	102.081	0	74.948	1517.58
	74.956	1528.87	102.331	0	75.131	1514.32
	75.139	1533.5	102.58	0	75.314	1512.98
	75.322	1532.75	102.83	0	75.497	1526.35
	75.504	1534.09	103.08	0	75.681	1530.72
	75.687	1526.56	103.329	0	75.864	1523.45
	75.87	1531.08	103.579	0	76.047	1517.27
	76.053	1529.59	103.828	0	76.23	1519.02
	76.236	1530.26	104.078	0	76.414	1518.56
	76.419	1523.01	104.328	0	76.597	1520.55
	76.601	1522.67	104.577	0	76.78	1525.08
	76.784	1529.68	104.827	0	76.963	1520.39
	76.967	1527.36	105.076	0	77.147	1516.91
	77.15	1522.71	105.326	0	77.33	1510.97
	77.333	1531.43	105.575	0	77.513	1508.8
	77.516	1534.36	105.825	0	77.696	1512.34
	77.698	1534.11	106.075	0	77.88	1514.75
	77.881	1527.39	106.324	0	78.063	1517.35
	78.064	1520.04	106.574	0	78.246	1523.02
	78.247	1509.85	106.823	0	78.429	1519.97
	78.43	1512.96	107.073	0	78.613	1518.33
	78.612	1512.09	107.323	0	78.796	1515.85
	78.795	1514.63	107.572	0	78.979	1510.67
	78.978	1514.97	107.822	0	79.162	1505.64
	79.161	1521.15	108.071	0	79.345	1510.57
	79.344	1529.69	108.321	0	79.529	1521.61
	79.527	1535.75	108.57	0	79.712	1524.35
	79.709	1530.92	108.82	0	79.895	1526.09
	79.892	1535.88	109.07	0	80.078	1520.93
	80.075	1541.73	109.319	0	80.262	1518.24
	80.258	1543.47	109.569	0	80.445	1519.59
	80.441	1536.82	109.818	0	80.628	1524.77
	80.623	1542.55	110.068	0	80.811	1524.02
	80.806	1536.46	110.318	0	80.995	1518.42
	80.989	1536.35	110.567	0	81.178	1518.9
	81.172	1535.55	110.817	0	81.361	1517.93
	81.355	1544.63	111.066	0	81.544	1531.68
	81.538	1540.24	111.316	0	81.728	1532.33
	81.72	1535.26	111.566	0	81.911	1530.6
	81.903	1533.7	111.815	0	82.094	1521.08
	82.086	1536.38	112.065	0	82.277	1519.01
	82.269	1542.62	112.314	0	82.461	1519.48
	82.452	1542.4	112.564	0	82.644	1520.11
	82.634	1540.44	112.813	0	82.827	1524.02
	82.817	1538.62	113.063	0	83.01	1521
	83	1532.23	113.313	0	83.194	1524.25
	83.183	1522.23	113.562	0	83.377	1520.72
	83.366	1527.45	113.812	0	83.56	1523.39
	83.549	1525.8	114.061	0	83.743	1523.83
	83.731	1533.06	114.311	0	83.927	1524.25
	83.914	1543.61	114.561	0	84.11	1519.99
	84.097	1552.97	114.81	0	84.293	1517.78
	84.28	1541.04	115.06	0	84.476	1519.61
	84.463	1533.89	115.309	0	84.66	1522.19
	84.645	1525.78	115.559	0	84.843	1523.34
	84.828	1532.46	115.809	0	85.026	1524.36
	85.011	1528.27	116.058	0	85.209	1523.56
	85.194	1531.12	116.308	0	85.393	1527.31
	85.377	1541.58	116.557	0	85.576	1532.77
	85.56	1535.43	116.807	0	85.759	1535.02
	85.742	1533.46	117.056	0	85.942	1532.92
	85.925	1528.54	117.306	0	86.126	1531.02
	86.108	1533.36	117.556	0	86.309	1521.86
	86.291	1531.34	117.805	0	86.492	1525.08
	86.474	1537.74	118.055	0	86.675	1525.93
	86.656	1532.8	118.304	0	86.859	1530.62
	86.839	1529.69	118.554	0	87.042	1529.82
	87.022	1528.87	118.804	0	87.225	1531.55
	87.205	1530.85	119.053	0	87.408	1542.61
	87.388	1531.55	119.303	0	87.592	1561.26
	87.571	1525.44	119.552	0	87.775	1564.38
	87.753	1520.04	119.802	0	87.958	1560.96
	87.936	1520.49	120.052	1.2	88.141	1557.15
	88.119	1525.54	120.301	100	88.325	1553.59
	88.302	1524.81	120.551	100	88.508	1551.31
	88.485	1530.74	120.8	100	88.691	1538.98
	88.668	1533.23	121.05	100	88.874	1535.04
	88.85	1540.24	121.299	100	89.058	1529.33
	89.033	1540.41	121.549	100	89.241	1531.43
	89.216	1536.86	121.799	100	89.424	1533.83
	89.399	1532.86	122.048	100	89.607	1539.03
	89.582	1506.36	122.298	100	89.791	1540.07
	89.764	1491.14	122.547	100	89.974	1539.66
	89.947	1499.28	122.797	100	90.157	1539.94
	90.13	1506.68	123.047	100	90.34	1530.36
	90.313	1496.65	123.296	100	90.523	1527.41
	90.496	1509.46	123.546	100	90.707	1530.35
	90.679	1531.12	123.795	100	90.89	1532.04
	90.861	1560.07	124.045	100	91.073	1530.2
	91.044	1574.15	124.294	100	91.256	1526.43
	91.227	1575.05	124.544	100	91.44	1524.48
	91.41	1556.34	124.794	100	91.623	1524.69
	91.593	1542.94	125.043	100	91.806	1523.51
	91.775	1528.43	125.293	100	91.989	1522.21
	91.958	1526.3	125.542	100	92.173	1521.55
	92.141	1525.13	125.792	100	92.356	1523.46
	92.324	1520.77	126.042	100	92.539	1519.38
	92.507	1519.38	126.291	100	92.722	1527.86
	92.69	1523.92	126.541	100	92.906	1523.67
	92.872	1528.82	126.79	100	93.089	1525.68
	93.055	1528.85	127.04	100	93.272	1520.02
	93.238	1528.68	127.29	100	93.455	1527.62
	93.421	1522.5	127.539	100	93.639	1524.91
	93.604	1526.41	127.789	100	93.822	1519.66
	93.786	1521.14	128.038	100	94.005	1518.51
	93.969	1512.37	128.288	100	94.188	1524.22
	94.152	1515.33	128.537	100	94.372	1529.17
	94.335	1530.18	128.787	100	94.555	1531.21
	94.518	1531.28	129.037	100	94.738	1521.03
	94.701	1525.22	129.286	100	94.921	1522.13
	94.883	1524.76	129.536	100	95.105	1511.13
	95.066	1526.21	129.785	100	95.288	1518.34
	95.249	1538.5	130.035	100	95.471	1514.66
	95.432	1540.84	130.285	100	95.654	1515.93
	95.615	1531.91	130.534	100	95.838	1521.69
	95.797	1531.31	130.784	100	96.021	1532.75
	95.98	1537.15	131.033	100	96.204	1532.79
	96.163	1530.48	131.283	100	96.387	1540.23
	96.346	1524.05	131.533	100	96.571	1543.49
	96.529	1517.15	131.782	100	96.754	1539.95
	96.712	1520.3	132.032	100	96.937	1542.16
	96.894	1530.12	132.281	100	97.12	1550.52
	97.077	1540.63	132.531	100	97.304	1548.56
	97.26	1543.41	132.78	100	97.487	1548.81
	97.443	1539.9	133.03	100	97.67	1550.18
	97.626	1540.82	133.28	100	97.853	1549.51
	97.808	1538.5	133.529	100	98.037	1544.88
	97.991	1536.31	133.779	100	98.22	1544.58
	98.174	1533.95	134.028	100	98.403	1547.26
	98.357	1531.82	134.278	100	98.586	1554.36
	98.54	1529.68	134.528	100	98.77	1555.2
	98.723	1526.14	134.777	100	98.953	1556.57
	98.905	1531.57	135.027	100	99.136	1559.08
	99.088	1531.45	135.276	100	99.319	1557.6
	99.271	1537.28	135.526	100	99.503	1546.9
	99.454	1542.38	135.776	100	99.686	1540.95
	99.637	1543.25	136.025	100	99.869	1550.12
	99.82	1542.71	136.275	100	100.052	1555.01
	100.002	1532.48	136.524	100	100.236	1560.94
	100.185	1534.72	136.774	100	100.419	1553.29
	100.368	1541.38	137.023	100	100.602	1552.1
	100.551	1542.72	137.273	100	100.785	1556.12
	100.734	1538.89	137.523	100	100.969	1560.46
	100.916	1546.53	137.772	100	101.152	1546.93
	101.099	1544.58	138.022	100	101.335	1553.78
	101.282	1542.39	138.271	100	101.518	1563.82
	101.465	1534.35	138.521	100	101.701	1571.58
	101.648	1529.91	138.771	100	101.885	1560.24
	101.831	1531.66	139.02	100	102.068	1563.04
	102.013	1533.66	139.27	100	102.251	1550.51
	102.196	1536.66	139.519	100	102.434	1527.52
	102.379	1534.31	139.769	100	102.618	1511.42
	102.562	1520.55	140.019	100	102.801	1497.27
	102.745	1512.06	140.268	100	102.984	1485.21
	102.927	1499.63	140.518	100	103.167	1471.51
	103.11	1488.12	140.767	100	103.351	1458.08
	103.293	1471.13	141.017	100	103.534	1452.55
	103.476	1457.91	141.266	100	103.717	1442.19
	103.659	1442.47	141.516	100	103.9	1427.76
	103.842	1430.45	141.766	100	104.084	1395.39
	104.024	1424.49	142.015	100	104.267	1347.96
	104.207	1424.45	142.265	100	104.45	1280.21
	104.39	1418.94	142.514	100	104.633	1195.18
	104.573	1398.03	142.764	100	104.817	1094.41
	104.756	1352.62	143.014	100	105	993.248
	104.938	1280.27	143.263	100	105.183	894.968
	105.121	1189.14	143.513	100	105.366	798.365
	105.304	1089.37	143.762	100	105.55	710.749
	105.487	987.716	144.012	100	105.733	628.659
	105.67	887.905	144.261	100	105.916	559.668
	105.853	795.061	144.511	100	106.099	498.561
	106.035	708.164	144.761	100	106.283	443.722
	106.218	631.175	145.01	100	106.466	394.955
	106.401	567.792	145.26	100	106.649	356.114
	106.584	508.586	145.509	100	106.832	318.74
	106.767	454.662	145.759	100	107.016	286.315
	106.949	411.702	146.009	46.6	107.199	260.741
	107.132	368.745	146.258	0	107.382	237.038
	107.315	331.537	146.508	0	107.565	215.741
	107.498	300.646	146.757	0	107.749	198.76
	107.681	273.964	147.007	0	107.932	183.709
	107.864	249.03	147.257	0	108.115	170.205
	108.046	228.153	147.506	0	108.298	159.265
	108.229	210.258	147.756	0	108.482	149.716
	108.412	193.941	148.005	0	108.665	141.153
	108.595	180.742	148.255	0	108.848	133.915
	108.778	168.754	148.504	0	109.031	127.449
	108.96	159.212	148.754	0	109.215	121.508
	109.143	150.718	149.004	0	109.398	116.277
	109.326	143.52	149.253	0	109.581	111.645
	109.509	137.438	149.503	0	109.764	107.707
	109.692	131.704	149.752	0	109.948	104.138
	109.875	125.98	150.002	0	110.131	100.361
	110.057	120.653	150.252	0	110.314	97.214
	110.24	116.06	150.501	0	110.497	94.368
	110.423	111.593	150.751	0	110.681	91.862
	110.606	107.647	151	0	110.864	89.555
	110.789	104.11	151.25	0	111.047	87.765
	110.971	100.903	151.5	0	111.23	87.225
	111.154	98.016	151.749	0	111.414	88.447
	111.337	95.225	151.999	0	111.597	88.495
	111.52	92.457	152.248	0	111.78	85.499
	111.703	90.269	152.498	0	111.963	82.004
	111.886	88.234	152.747	0	112.147	78.897
	112.068	86.369	152.997	0	112.33	76.262
	112.251	84.395	153.247	0	112.513	73.994
	112.434	82.208	153.496	0	112.696	72.621
	112.617	80.05	153.746	0	112.88	70.882
	112.8	78.184	153.995	0	113.063	69.047
	112.983	76.352	154.245	0	113.246	67.181
	113.165	74.839	154.495	0	113.429	65.467
	113.348	73.032	154.744	0	113.612	63.739
	113.531	71.372	154.994	0	113.796	62.395
	113.714	69.644	155.243	0	113.979	61.114
	113.897	68.229	155.493	0	114.162	59.681
	114.079	66.97	155.743	0	114.345	58.186
	114.262	65.654	155.992	0	114.529	56.651
	114.445	64.138	156.242	0	114.712	54.766
	114.628	62.201	156.491	0	114.895	52.916
	114.811	59.868	156.741	0	115.078	51.043
	114.994	57.578	156.99	0	115.262	49.059
	115.176	55.248	157.24	0	115.445	47.163
	115.359	53.254	157.49	0	115.628	45.533
	115.542	51.378	157.739	0	115.811	44.038
	115.725	49.458	157.989	0	115.995	42.713
	115.908	47.708	158.238	0	116.178	41.685
	116.09	46.293	158.488	0	116.361	40.718
	116.273	45.082	158.738	0	116.544	39.783
	116.456	43.997	158.987	0	116.728	38.695
	116.639	43.117	159.237	0	116.911	37.905
	116.822	42.095	159.486	0	117.094	37.253
	117.005	40.999	159.736	0	117.277	36.584
	117.187	40.183	159.985	0	117.461	35.895
	117.37	39.375	160.235	0	117.644	35.394
	117.553	38.675	160.485	0	117.827	35.027
	117.736	38.002	160.734	0	118.01	34.288
	117.919	37.394	160.984	0	118.194	33.841
	118.101	36.878	161.233	0	118.377	33.392
	118.284	36.485	161.483	0	118.56	32.808
	118.467	35.962	161.733	0	118.743	32.46
	118.65	36.884	161.982	0	118.927	31.922
	118.833	38.552	162.232	0	119.11	31.274
	119.016	39.417	162.481	0	119.293	30.748
	119.198	38.271	162.731	0	119.476	30.38
	119.381	36.674	162.981	0	119.66	30.03
	119.564	35.08	163.23	0	119.843	29.677
	119.747	33.952	163.48	0	120.026	29.435
	119.93	33.013	163.729	0	120.209	29.174
	120.112	32.545	163.979	0	120.393	28.862
	120.295	31.903	164.228	0	120.576	28.627
	120.478	31.362	164.478	0	120.759	29.008
	120.661	30.958	164.728	0	120.942	29.39
	120.844	30.658	164.977	0	121.126	29.214
	121.027	30	165.227	0	121.309	28.678
	121.209	29.328	165.476	0	121.492	28.09
	121.392	28.692	165.726	0	121.675	27.473
	121.575	28.479	165.976	0	121.859	26.887
	121.758	28.319	166.225	0	122.042	26.503
	121.941	28.145	166.475	0	122.225	26.087
	122.123	27.812	166.724	0	122.408	25.737
	122.306	27.427	166.974	0	122.592	25.389
	122.489	27.201	167.224	0	122.775	25.171
	122.672	26.968	167.473	0	122.958	24.806
	122.855	26.588	167.723	0	123.141	24.636
	123.038	26.21	167.972	0	123.325	24.3
	123.22	25.904	168.222	0	123.508	24.336
	123.403	25.629	168.471	0	123.691	24.194
	123.586	25.243	168.721	0	123.874	24.038
	123.769	24.888	168.971	0	124.058	23.499
	123.952	24.425	169.22	0	124.241	23.12
	124.135	24.031	169.47	0	124.424	23.203
	124.317	23.271	169.719	0	124.607	24.005
	124.5	22.956	169.969	0	124.79	25.833
	124.683	22.231	170.219	0	124.974	29.454
	124.866	21.155	170.468	0	125.157	34.986
	125.049	19.901	170.718	0	125.34	44.117
	125.231	19.045	170.967	0	125.523	57.252
	125.414	18.846			125.707	74.029
	125.597	20.153			125.89	95.411
	125.78	23.306			126.073	122.837
	125.963	28.108			126.256	153.503
	126.146	34.053			126.44	188.472
	126.328	41.8			126.623	224.446
	126.511	51.182			126.806	261.269
	126.694	61.82			126.989	301.462
	126.877	73.872			127.173	339.543
	127.06	87.481			127.356	377.155
	127.242	102.503			127.539	414.916
	127.425	119.148			127.722	450.394
	127.608	136.193			127.906	481.569
	127.791	155.58			128.089	514.572
	127.974	177.102			128.272	545.526
	128.157	198.263			128.455	572.849
	128.339	222.291			128.639	601.527
	128.522	248.904			128.822	630.372
	128.705	277.496			129.005	657.177
	128.888	311.435			129.188	686.958
	129.071	356.769			129.372	716.344
	129.253	420.999			129.555	744.791
	129.436	513.939			129.738	788.247
	129.619	642.598			129.921	855.793
	129.802	763.886			130.105	916.041
	129.985	817.737			130.288	951.869
	130.168	779.32			130.471	968.725
	130.35	720.487			130.654	982.045
	130.533	696.198			130.838	997.177
	130.716	691.659			131.021	1008.8
	130.899	683.976			131.204	1010.95
	131.082	666.417			131.387	997.528
	131.264	642.121			131.571	965.47
	131.447	616.686			131.754	928.455
	131.63	586.75			131.937	885.665
	131.813	557.371			132.12	843.213
	131.996	530.933			132.304	802.756
	132.179	504.496			132.487	760.584
	132.361	478.161			132.67	718.779
	132.544	455.173			132.853	682.891
	132.727	432.997			133.037	646.573
	132.91	412.862			133.22	613.921
	133.093	394.197			133.403	584.575
	133.275	377.938			133.586	556.167
	133.458	363.433			133.77	528.169
	133.641	347.847			133.953	503.655
	133.824	331.231			134.136	479.898
	134.007	317.953			134.319	459.309
	134.19	306.57			134.503	439.776
	134.372	294.237			134.686	420.864
	134.555	282.319			134.869	403.846
	134.738	270.973			135.052	388.526
	134.921	259.748			135.236	373.759
	135.104	249.794			135.419	359.822
	135.287	240.712			135.602	347.267
	135.469	231.742			135.785	333.758
	135.652	223.846			135.968	320.384
	135.835	215.773			136.152	308.801
	136.018	208.44			136.335	297.087
	136.201	201.222			136.518	285.898
	136.383	194.162			136.701	275.625
	136.566	187.455			136.885	266.235
	136.749	181.69			137.068	257.352
	136.932	175.779			137.251	249.188
	137.115	170.116			137.434	241.468
	137.298	165.2			137.618	234.364
	137.48	160.382			137.801	227.585
	137.663	155.537			137.984	220.714
	137.846	151.497			138.167	214.126
	138.029	147.221			138.351	208.237
	138.212	143.342			138.534	203.01
	138.394	139.744			138.717	197.311
	138.577	136.079			138.9	192.37
	138.76	132.639			139.084	188.084
	138.943	129.28			139.267	184.312
	139.126	126.196			139.45	180.015
	139.309	122.978			139.633	175.026
	139.491	120.085			139.817	170.32
	139.674	117.331			140	166.273
	139.857	114.761			140.183	161.645
	140.04	111.949			140.366	157.563
	140.223	109.287			140.55	153.874
	140.405	107.08			140.733	150.253
	140.588	104.876			140.916	146.474
	140.771	102.557			141.099	142.983
	140.954	100.449			141.283	139.656
	141.137	98.261			141.466	136.302
	141.32	96.171			141.649	133.277
	141.502	94.153			141.832	130.39
	141.685	92.448			142.016	127.571
	141.868	90.692			142.199	124.715
	142.051	88.856			142.382	121.961
	142.234	87.061			142.565	119.146
	142.416	85.438			142.749	116.846
	142.599	83.946			142.932	114.319
	142.782	82.814			143.115	111.786
	142.965	81.641			143.298	109.533
	143.148	80.22			143.482	107.047
	143.331	78.694			143.665	104.794
	143.513	77.762			143.848	102.86
	143.696	76.438			144.031	100.774
	143.879	74.868			144.215	98.717
	144.062	73.271			144.398	96.951
	144.245	71.894			144.581	95.23
	144.427	70.443			144.764	93.305
	144.61	69.278			144.948	91.623
	144.793	68.238			145.131	89.702
	144.976	67.038			145.314	88.119
	145.159	65.815			145.497	86.609
	145.342	64.669			145.681	84.913
	145.524	63.533			145.864	83.555
	145.707	62.39			146.047	82.249
	145.89	61.23			146.23	80.848
	146.073	60.159			146.414	79.557
	146.256	59.362			146.597	78.216
	146.438	58.459			146.78	76.944
	146.621	57.52			146.963	75.747
	146.804	56.64			147.146	74.74
	146.987	56.182			147.33	73.575
	147.17	55.599			147.513	72.215
	147.353	54.857			147.696	71.008
	147.535	53.88			147.879	69.689
	147.718	52.9			148.063	68.572
	147.901	52.009			148.246	67.664
	148.084	51.297			148.429	66.683
	148.267	50.674			148.612	65.459
	148.45	49.836			148.796	64.373
	148.632	49.085			148.979	63.287
	148.815	48.435			149.162	62.349
	148.998	47.695			149.345	61.155
	149.181	47.083			149.529	59.889
	149.364	46.291			149.712	58.265
	149.546	45.331			149.895	55.937
	149.729	44.068			150.078	52.664
	149.912	42.296			150.262	48.765
	150.095	40.351			150.445	44.27
	150.278	37.758			150.628	38.693
	150.461	34.732			150.811	32.872
	150.643	31.7			150.995	27.641
	150.826	28.468			151.178	22.665
	151.009	25.137			151.361	18.749
	151.192	21.773			151.544	15.632
	151.375	18.677			151.728	13.179
	151.557	16.094			151.911	11.248
	151.74	13.733			152.094	9.908
	151.923	11.822			152.277	9.059
	152.106	10.412			152.461	8.488
	152.289	9.199			152.644	7.762
	152.472	8.297			152.827	7.173
	152.654	7.839			153.01	6.733
	152.837	7.449			153.194	6.476
	153.02	7.153			153.377	6.518
	153.203	6.655			153.56	6.356
	153.386	6.502			153.743	6.005
	153.568	6.265			153.927	5.736
	153.751	6.14			154.11	5.635
	153.934	6.219			154.293	5.565
	154.117	6.403			154.476	5.664
	154.3	6.454			154.66	5.607
	154.483	6.287			154.843	5.547
	154.665	6.173			155.026	5.575
	154.848	6.076			155.209	5.763
	155.031	6.126			155.393	5.859
	155.214	6.18			155.576	6.283
	155.397	6.553			155.759	6.893
	155.579	7.062			155.942	8.712
	155.762	8.062			156.126	11.583
	155.945	9.494			156.309	14.101
	156.128	11.665			156.492	15.236
	156.311	13.637			156.675	15.94
	156.494	15.387			156.859	16.887
	156.676	17.181			157.042	17.896
	156.859	19.028			157.225	18.306
	157.042	20.48			157.408	17.906
	157.225	20.834			157.592	17.408
	157.408	20.46			157.775	16.806
	157.59	19.737			157.958	16.166
	157.773	19.102			158.141	15.596
	157.956	18.5			158.324	15.147
	158.139	18.049			158.508	14.885
	158.322	17.663			158.691	14.523
	158.505	17.095			158.874	14.084
	158.687	16.492			159.057	13.746
	158.87	16.12			159.241	13.357
	159.053	15.654			159.424	13.045
	159.236	15.251			159.607	12.879
	159.419	14.948			159.79	12.57
	159.602	14.377			159.974	12.327
	159.784	13.893			160.157	12.009
	159.967	13.527			160.34	11.88
	160.15	13.429			160.523	11.662
	160.333	13.353			160.707	11.278
	160.516	13.162			160.89	11.043
	160.698	12.937			161.073	10.793
	160.881	12.899			161.256	10.634
	161.064	12.61			161.44	10.318
	161.247	12.283			161.623	10.178
	161.43	12.081			161.806	9.937
	161.613	12.209			161.989	9.74
	161.795	12.03			162.173	9.588
	161.978	11.673			162.356	9.579
	162.161	11.344			162.539	9.395
	162.344	11.167			162.722	9.325
	162.527	10.876			162.906	9.116
	162.709	10.513			163.089	9.074
	162.892	10.668			163.272	9.041
	163.075	10.982			163.455	8.926
	163.258	11.175			163.639	8.855
	163.441	11.612			163.822	8.666
	163.624	12.176			164.005	8.331
	163.806	11.833			164.188	8.139
	163.989	11.214			164.372	8.051
	164.172	10.626			164.555	8.032
	164.355	10.278			164.738	7.841
	164.538	9.78			164.921	7.644
	164.72	9.545			165.105	7.398
	164.903	9.439			165.288	7.315
	165.086	9.22			165.471	7.659
	165.269	9.195			165.654	8.029
	165.452	9.048			165.838	7.748
	165.635	8.942			166.021	7.379
	165.817	8.637			166.204	7.02
	166	8.457			166.387	6.851
	166.183	8.529			166.571	6.841
	166.366	8.392			166.754	6.812
	166.549	8.332			166.937	6.696
	166.731	8.247			167.12	6.618
	166.914	8.218			167.304	6.422
	167.097	8.104			167.487	6.172
	167.28	8.074			167.67	6.138
	167.463	7.99			167.853	6.098
	167.646	7.848			168.037	5.993
	167.828	7.762			168.22	5.95
	168.011	7.673			168.403	5.983
	168.194	7.606			168.586	6.114
	168.377	7.476			168.77	5.934
	168.56	7.746			168.953	5.688
	168.742	7.751			169.136	5.664
	168.925	7.407			169.319	5.884
	169.108	7.067			169.502	5.721
	169.291	6.938			169.686	5.536
	169.474	7.247			169.869	5.399
	169.657	7.266			170.052	5.366
	169.839	7.039			170.235	5.385
	170.022	6.905			170.419	5.334
	170.205	6.938			170.602	5.255
	170.388	6.913			170.785	5.304
	170.571	6.645			170.968	5.306
	170.754	6.569			171.152	5.311
	170.936	6.666

## Sheet: Fig 1d
	260	-0.18891	260	-0.17529
	259.9	-0.13501	259.9	-0.14138
	259.8	-0.1446	259.8	-0.15328
	259.7	-0.12001	259.7	-0.13748
	259.6	-0.08512	259.6	-0.06652
	259.5	-0.11632	259.5	-0.03425
	259.4	-0.11095	259.4	-0.06599
	259.3	-0.14388	259.3	-0.07718
	259.2	-0.16255	259.2	-0.06621
	259.1	-0.12663	259.1	-0.02497
	259	-0.10379	259	-0.0365
	258.9	-0.10558	258.9	-0.01375
	258.8	-0.06552	258.8	0.0395
	258.7	-0.07564	258.7	0.00686
	258.6	-0.12418	258.6	-0.06936
	258.5	-0.07051	258.5	-0.0581
	258.4	-0.10528	258.4	-0.04916
	258.3	-0.07947	258.3	-0.07723
	258.2	-0.07168	258.2	-0.11131
	258.1	-0.05961	258.1	-0.09214
	258	-0.05373	258	-0.09424
	257.9	-0.07502	257.9	-0.1116
	257.8	-0.07779	257.8	-0.09068
	257.7	-0.10502	257.7	-0.0942
	257.6	-0.13361	257.6	-0.1358
	257.5	-0.11379	257.5	-0.1451
	257.4	-0.15417	257.4	-0.15408
	257.3	-0.14538	257.3	-0.13307
	257.2	-0.15472	257.2	-0.15498
	257.1	-0.18955	257.1	-0.18783
	257	-0.20419	257	-0.20818
	256.9	-0.2608	256.9	-0.25632
	256.8	-0.26897	256.8	-0.24652
	256.7	-0.30773	256.7	-0.2323
	256.6	-0.35683	256.6	-0.26912
	256.5	-0.34215	256.5	-0.27724
	256.4	-0.34089	256.4	-0.32612
	256.3	-0.28087	256.3	-0.28965
	256.2	-0.26938	256.2	-0.24628
	256.1	-0.27932	256.1	-0.29303
	256	-0.26871	256	-0.31505
	255.9	-0.27876	255.9	-0.29956
	255.8	-0.2647	255.8	-0.26185
	255.7	-0.21185	255.7	-0.21414
	255.6	-0.16874	255.6	-0.1358
	255.5	-0.20244	255.5	-0.14364
	255.4	-0.1914	255.4	-0.14067
	255.3	-0.13306	255.3	-0.14459
	255.2	-0.15361	255.2	-0.17026
	255.1	-0.15965	255.1	-0.14546
	255	-0.20262	255	-0.1304
	254.9	-0.19473	254.9	-0.17398
	254.8	-0.17034	254.8	-0.16299
	254.7	-0.18528	254.7	-0.13532
	254.6	-0.19498	254.6	-0.12359
	254.5	-0.17656	254.5	-0.0803
	254.4	-0.19822	254.4	-0.09826
	254.3	-0.21926	254.3	-0.10987
	254.2	-0.16616	254.2	-0.10621
	254.1	-0.12805	254.1	-0.11242
	254	-0.18087	254	-0.14972
	253.9	-0.21651	253.9	-0.17395
	253.8	-0.20026	253.8	-0.16988
	253.7	-0.20677	253.7	-0.13963
	253.6	-0.18076	253.6	-0.16209
	253.5	-0.19986	253.5	-0.17377
	253.4	-0.16406	253.4	-0.15296
	253.3	-0.16994	253.3	-0.15812
	253.2	-0.19468	253.2	-0.19517
	253.1	-0.16509	253.1	-0.17807
	253	-0.17126	253	-0.20563
	252.9	-0.20152	252.9	-0.18896
	252.8	-0.21685	252.8	-0.19464
	252.7	-0.21397	252.7	-0.17256
	252.6	-0.16734	252.6	-0.16594
	252.5	-0.14962	252.5	-0.13103
	252.4	-0.16676	252.4	-0.15772
	252.3	-0.19212	252.3	-0.15474
	252.2	-0.21914	252.2	-0.15144
	252.1	-0.18785	252.1	-0.10767
	252	-0.20479	252	-0.15652
	251.9	-0.18283	251.9	-0.10928
	251.8	-0.23381	251.8	-0.18265
	251.7	-0.26896	251.7	-0.19432
	251.6	-0.2821	251.6	-0.21273
	251.5	-0.23335	251.5	-0.24242
	251.4	-0.27429	251.4	-0.27815
	251.3	-0.29347	251.3	-0.29602
	251.2	-0.27862	251.2	-0.28982
	251.1	-0.33067	251.1	-0.34031
	251	-0.35801	251	-0.37339
	250.9	-0.35447	250.9	-0.36913
	250.8	-0.37486	250.8	-0.36081
	250.7	-0.37391	250.7	-0.32846
	250.6	-0.3047	250.6	-0.29464
	250.5	-0.33926	250.5	-0.36248
	250.4	-0.33823	250.4	-0.36817
	250.3	-0.28033	250.3	-0.32564
	250.2	-0.26045	250.2	-0.31155
	250.1	-0.27943	250.1	-0.31166
	250	-0.30403	250	-0.28021
	249.9	-0.27014	249.9	-0.27122
	249.8	-0.20184	249.8	-0.21636
	249.7	-0.16901	249.7	-0.15218
	249.6	-0.20222	249.6	-0.13672
	249.5	-0.1637	249.5	-0.13729
	249.4	-0.18717	249.4	-0.17108
	249.3	-0.20885	249.3	-0.18808
	249.2	-0.21375	249.2	-0.16391
	249.1	-0.23192	249.1	-0.15249
	249	-0.24766	249	-0.1521
	248.9	-0.28185	248.9	-0.15373
	248.8	-0.27698	248.8	-0.15359
	248.7	-0.31319	248.7	-0.20358
	248.6	-0.3429	248.6	-0.24245
	248.5	-0.41939	248.5	-0.30121
	248.4	-0.44792	248.4	-0.30318
	248.3	-0.46292	248.3	-0.37602
	248.2	-0.45149	248.2	-0.3925
	248.1	-0.47525	248.1	-0.38036
	248	-0.47894	248	-0.36825
	247.9	-0.51167	247.9	-0.39799
	247.8	-0.52678	247.8	-0.43549
	247.7	-0.50251	247.7	-0.41961
	247.6	-0.54701	247.6	-0.44025
	247.5	-0.49243	247.5	-0.38538
	247.4	-0.49612	247.4	-0.42636
	247.3	-0.47006	247.3	-0.35916
	247.2	-0.41474	247.2	-0.31324
	247.1	-0.41629	247.1	-0.34716
	247	-0.41671	247	-0.35267
	246.9	-0.42601	246.9	-0.3176
	246.8	-0.47072	246.8	-0.35159
	246.7	-0.49219	246.7	-0.42914
	246.6	-0.47595	246.6	-0.39195
	246.5	-0.47844	246.5	-0.3894
	246.4	-0.47345	246.4	-0.37622
	246.3	-0.486	246.3	-0.4311
	246.2	-0.45256	246.2	-0.41015
	246.1	-0.51474	246.1	-0.48613
	246	-0.52891	246	-0.45735
	245.9	-0.52228	245.9	-0.46934
	245.8	-0.51798	245.8	-0.45071
	245.7	-0.5357	245.7	-0.44135
	245.6	-0.51991	245.6	-0.46221
	245.5	-0.46736	245.5	-0.43625
	245.4	-0.43642	245.4	-0.36125
	245.3	-0.5039	245.3	-0.3715
	245.2	-0.44446	245.2	-0.34922
	245.1	-0.4251	245.1	-0.37599
	245	-0.41232	245	-0.31764
	244.9	-0.39389	244.9	-0.3038
	244.8	-0.32225	244.8	-0.25608
	244.7	-0.3304	244.7	-0.33112
	244.6	-0.34494	244.6	-0.36635
	244.5	-0.41426	244.5	-0.46146
	244.4	-0.38931	244.4	-0.46087
	244.3	-0.42922	244.3	-0.46903
	244.2	-0.45319	244.2	-0.54061
	244.1	-0.46498	244.1	-0.53916
	244	-0.45111	244	-0.59935
	243.9	-0.50121	243.9	-0.6846
	243.8	-0.48756	243.8	-0.70795
	243.7	-0.52059	243.7	-0.73265
	243.6	-0.61647	243.6	-0.8052
	243.5	-0.67984	243.5	-0.88351
	243.4	-0.70934	243.4	-0.89104
	243.3	-0.77969	243.3	-0.86591
	243.2	-0.79303	243.2	-0.85741
	243.1	-0.77266	243.1	-0.83667
	243	-0.78022	243	-0.85044
	242.9	-0.74259	242.9	-0.84346
	242.8	-0.84322	242.8	-0.85662
	242.7	-0.86528	242.7	-0.81442
	242.6	-0.8615	242.6	-0.71681
	242.5	-0.90551	242.5	-0.64399
	242.4	-0.94664	242.4	-0.68972
	242.3	-0.99738	242.3	-0.6778
	242.2	-1.0452	242.2	-0.69215
	242.1	-1.0395	242.1	-0.7355
	242	-1.08852	242	-0.77987
	241.9	-1.09628	241.9	-0.8105
	241.8	-1.12817	241.8	-0.8763
	241.7	-1.17166	241.7	-0.91508
	241.6	-1.20594	241.6	-0.94286
	241.5	-1.15133	241.5	-1.00264
	241.4	-1.25534	241.4	-1.13372
	241.3	-1.27898	241.3	-1.17651
	241.2	-1.26408	241.2	-1.13723
	241.1	-1.24914	241.1	-1.24522
	241	-1.31358	241	-1.30235
	240.9	-1.3727	240.9	-1.29911
	240.8	-1.33484	240.8	-1.26924
	240.7	-1.33264	240.7	-1.27472
	240.6	-1.32643	240.6	-1.27296
	240.5	-1.30645	240.5	-1.22603
	240.4	-1.28968	240.4	-1.26611
	240.3	-1.32078	240.3	-1.26281
	240.2	-1.37499	240.2	-1.31373
	240.1	-1.37543	240.1	-1.35034
	240	-1.4107	240	-1.43757
	239.9	-1.51322	239.9	-1.53478
	239.8	-1.54798	239.8	-1.48825
	239.7	-1.49574	239.7	-1.52441
	239.6	-1.5074	239.6	-1.54632
	239.5	-1.53937	239.5	-1.54424
	239.4	-1.59688	239.4	-1.56207
	239.3	-1.61902	239.3	-1.66628
	239.2	-1.72961	239.2	-1.75833
	239.1	-1.74207	239.1	-1.74593
	239	-1.77873	239	-1.75962
	238.9	-1.76217	238.9	-1.75723
	238.8	-1.80834	238.8	-1.79912
	238.7	-1.93131	238.7	-1.89763
	238.6	-1.84348	238.6	-1.88581
	238.5	-1.87342	238.5	-1.96562
	238.4	-1.94516	238.4	-2.04599
	238.3	-1.98998	238.3	-2.06996
	238.2	-2.02579	238.2	-2.19519
	238.1	-2.12011	238.1	-2.28897
	238	-2.13637	238	-2.32919
	237.9	-2.16243	237.9	-2.39096
	237.8	-2.19026	237.8	-2.43574
	237.7	-2.19925	237.7	-2.5206
	237.6	-2.25819	237.6	-2.60202
	237.5	-2.33232	237.5	-2.69183
	237.4	-2.406	237.4	-2.73678
	237.3	-2.39335	237.3	-2.73862
	237.2	-2.53247	237.2	-2.79764
	237.1	-2.55498	237.1	-2.85038
	237	-2.55665	237	-2.92627
	236.9	-2.59804	236.9	-2.97066
	236.8	-2.57915	236.8	-2.92552
	236.7	-2.63445	236.7	-2.92762
	236.6	-2.5864	236.6	-2.92411
	236.5	-2.74954	236.5	-3.0326
	236.4	-2.79723	236.4	-3.08139
	236.3	-2.90487	236.3	-3.13996
	236.2	-2.8621	236.2	-3.09384
	236.1	-2.87282	236.1	-3.10787
	236	-2.93135	236	-3.15116
	235.9	-2.93209	235.9	-3.20981
	235.8	-2.95963	235.8	-3.30459
	235.7	-3.08252	235.7	-3.42648
	235.6	-3.12342	235.6	-3.46399
	235.5	-3.20639	235.5	-3.53801
	235.4	-3.26067	235.4	-3.63824
	235.3	-3.35481	235.3	-3.79937
	235.2	-3.40386	235.2	-3.86604
	235.1	-3.44814	235.1	-3.94583
	235	-3.43703	235	-4.02325
	234.9	-3.53519	234.9	-4.10694
	234.8	-3.61807	234.8	-4.19197
	234.7	-3.72499	234.7	-4.28567
	234.6	-3.77145	234.6	-4.27212
	234.5	-3.89222	234.5	-4.35723
	234.4	-3.8702	234.4	-4.35839
	234.3	-3.92197	234.3	-4.385
	234.2	-3.99767	234.2	-4.5649
	234.1	-4.17865	234.1	-4.69892
	234	-4.25948	234	-4.75904
	233.9	-4.34364	233.9	-4.78877
	233.8	-4.41575	233.8	-4.91291
	233.7	-4.60447	233.7	-4.99434
	233.6	-4.6394	233.6	-5.05619
	233.5	-4.70509	233.5	-5.1641
	233.4	-4.79371	233.4	-5.29907
	233.3	-4.80017	233.3	-5.35665
	233.2	-4.87779	233.2	-5.49601
	233.1	-5.07982	233.1	-5.66979
	233	-5.113	233	-5.73994
	232.9	-5.14671	232.9	-5.6907
	232.8	-5.22437	232.8	-5.79918
	232.7	-5.30313	232.7	-5.85884
	232.6	-5.39358	232.6	-5.96023
	232.5	-5.48288	232.5	-6.04101
	232.4	-5.52504	232.4	-6.12677
	232.3	-5.62668	232.3	-6.21734
	232.2	-5.62834	232.2	-6.24964
	232.1	-5.75079	232.1	-6.38705
	232	-5.89924	232	-6.46892
	231.9	-5.88798	231.9	-6.52737
	231.8	-5.93127	231.8	-6.6037
	231.7	-5.99758	231.7	-6.66522
	231.6	-6.1225	231.6	-6.88815
	231.5	-6.22455	231.5	-6.96471
	231.4	-6.22157	231.4	-7.05812
	231.3	-6.3182	231.3	-7.18667
	231.2	-6.32654	231.2	-7.21715
	231.1	-6.37905	231.1	-7.2913
	231	-6.49922	231	-7.44224
	230.9	-6.57111	230.9	-7.50112
	230.8	-6.69405	230.8	-7.59841
	230.7	-6.78622	230.7	-7.69489
	230.6	-6.85479	230.6	-7.8376
	230.5	-6.92509	230.5	-7.87622
	230.4	-7.00286	230.4	-8.06481
	230.3	-7.07611	230.3	-8.16651
	230.2	-7.10794	230.2	-8.21045
	230.1	-7.28949	230.1	-8.29459
	230	-7.35659	230	-8.3101
	229.9	-7.4623	229.9	-8.37108
	229.8	-7.61656	229.8	-8.47203
	229.7	-7.65763	229.7	-8.55867
	229.6	-7.74323	229.6	-8.73472
	229.5	-7.77899	229.5	-8.8097
	229.4	-7.76783	229.4	-8.918
	229.3	-7.83018	229.3	-8.92318
	229.2	-7.83264	229.2	-8.94012
	229.1	-7.93092	229.1	-8.97348
	229	-7.93131	229	-8.98705
	228.9	-7.89649	228.9	-9.0057
	228.8	-7.78713	228.8	-8.92729
	228.7	-7.79254	228.7	-8.9799
	228.6	-7.85268	228.6	-9.05611
	228.5	-7.84906	228.5	-9.10774
	228.4	-7.95187	228.4	-9.14877
	228.3	-7.98529	228.3	-9.19437
	228.2	-8.06321	228.2	-9.13299
	228.1	-8.1386	228.1	-9.1325
	228	-8.1497	228	-9.14555
	227.9	-8.2874	227.9	-9.33228
	227.8	-8.35352	227.8	-9.43258
	227.7	-8.40581	227.7	-9.51287
	227.6	-8.53711	227.6	-9.6213
	227.5	-8.55387	227.5	-9.67586
	227.4	-8.66575	227.4	-9.84284
	227.3	-8.79092	227.3	-9.85883
	227.2	-8.79812	227.2	-9.94111
	227.1	-8.79694	227.1	-10.0022
	227	-8.83334	227	-9.9713
	226.9	-8.85028	226.9	-10.0388
	226.8	-8.89667	226.8	-10.1251
	226.7	-8.92227	226.7	-10.2194
	226.6	-8.86459	226.6	-10.1314
	226.5	-8.94296	226.5	-10.1141
	226.4	-9.01023	226.4	-10.1897
	226.3	-9.12654	226.3	-10.1497
	226.2	-9.27977	226.2	-10.3269
	226.1	-9.27495	226.1	-10.293
	226	-9.25748	226	-10.2198
	225.9	-9.21364	225.9	-10.3075
	225.8	-9.3829	225.8	-10.3766
	225.7	-9.50847	225.7	-10.5617
	225.6	-9.56793	225.6	-10.647
	225.5	-9.68878	225.5	-10.7532
	225.4	-9.6478	225.4	-10.7297
	225.3	-9.76921	225.3	-10.8056
	225.2	-9.82333	225.2	-10.9142
	225.1	-9.81744	225.1	-10.8967
	225	-9.70147	225	-10.9689
	224.9	-9.65223	224.9	-10.9388
	224.8	-9.73806	224.8	-10.9542
	224.7	-9.77859	224.7	-11.0576
	224.6	-9.77953	224.6	-11.1059
	224.5	-9.70448	224.5	-11.1191
	224.4	-9.72561	224.4	-11.1126
	224.3	-9.80136	224.3	-11.0063
	224.2	-9.79071	224.2	-11.0397
	224.1	-9.72146	224.1	-10.9685
	224	-9.7864	224	-11.0042
	223.9	-9.78791	223.9	-10.9318
	223.8	-9.72168	223.8	-10.9444
	223.7	-9.71428	223.7	-10.9303
	223.6	-9.69875	223.6	-10.7901
	223.5	-9.67043	223.5	-10.856
	223.4	-9.71068	223.4	-10.8948
	223.3	-9.77357	223.3	-10.8511
	223.2	-9.78285	223.2	-10.9482
	223.1	-9.78231	223.1	-10.9506
	223	-9.69253	223	-11
	222.9	-9.78154	222.9	-11.0851
	222.8	-9.81811	222.8	-11.0452
	222.7	-9.77533	222.7	-11.0333
	222.6	-9.8942	222.6	-11.1753
	222.5	-9.92202	222.5	-11.1614
	222.4	-10.0268	222.4	-11.2689
	222.3	-10.0744	222.3	-11.4357
	222.2	-10.1701	222.2	-11.5883
	222.1	-10.1432	222.1	-11.4652
	222	-10.0461	222	-11.3939
	221.9	-10.0773	221.9	-11.4356
	221.8	-10.1414	221.8	-11.4123
	221.7	-10.1508	221.7	-11.417
	221.6	-10.0238	221.6	-11.3823
	221.5	-9.94946	221.5	-11.4424
	221.4	-10.1254	221.4	-11.5004
	221.3	-10.1438	221.3	-11.5226
	221.2	-10.1391	221.2	-11.566
	221.1	-10.0964	221.1	-11.5049
	221	-10.0843	221	-11.6052
	220.9	-10.1653	220.9	-11.4834
	220.8	-10.1575	220.8	-11.5226
	220.7	-10.2095	220.7	-11.5599
	220.6	-10.2855	220.6	-11.6383
	220.5	-10.2718	220.5	-11.6884
	220.4	-10.1847	220.4	-11.6998
	220.3	-10.1826	220.3	-11.608
	220.2	-10.2421	220.2	-11.5424
	220.1	-10.214	220.1	-11.549
	220	-10.1263	220	-11.4624
	219.9	-10.0632	219.9	-11.3381
	219.8	-10.191	219.8	-11.4269
	219.7	-10.2075	219.7	-11.3583
	219.6	-10.2271	219.6	-11.2873
	219.5	-10.2646	219.5	-11.3036
	219.4	-10.2744	219.4	-11.3084
	219.3	-10.236	219.3	-11.2594
	219.2	-10.3104	219.2	-11.2731
	219.1	-10.4086	219.1	-11.2777
	219	-10.4641	219	-11.2856
	218.9	-10.3763	218.9	-11.3658
	218.8	-10.4078	218.8	-11.3623
	218.7	-10.339	218.7	-11.2656
	218.6	-10.3461	218.6	-11.3701
	218.5	-10.2848	218.5	-11.3192
	218.4	-10.2253	218.4	-11.2642
	218.3	-10.272	218.3	-11.3136
	218.2	-10.1705	218.2	-11.3308
	218.1	-10.2328	218.1	-11.4072
	218	-10.2057	218	-11.4911
	217.9	-10.0664	217.9	-11.4027
	217.8	-10.0809	217.8	-11.4122
	217.7	-9.99634	217.7	-11.2982
	217.6	-10.0417	217.6	-11.2666
	217.5	-10.0944	217.5	-11.3666
	217.4	-10.1264	217.4	-11.3496
	217.3	-10.1267	217.3	-11.2617
	217.2	-10.0621	217.2	-11.2312
	217.1	-10.0617	217.1	-11.2555
	217	-10.1563	217	-11.1986
	216.9	-10.1274	216.9	-11.2423
	216.8	-10.1267	216.8	-11.2075
	216.7	-10.0785	216.7	-11.1006
	216.6	-10.1215	216.6	-11.1991
	216.5	-10.0863	216.5	-11.129
	216.4	-10.1579	216.4	-11.2752
	216.3	-10.0626	216.3	-11.3278
	216.2	-10.0007	216.2	-11.2563
	216.1	-9.95697	216.1	-11.1502
	216	-9.90847	216	-11.0838
	215.9	-9.82767	215.9	-11.0942
	215.8	-9.83113	215.8	-11.1973
	215.7	-9.87068	215.7	-11.1077
	215.6	-9.88022	215.6	-11.0754
	215.5	-9.81716	215.5	-11.0166
	215.4	-9.81883	215.4	-11.017
	215.3	-9.78614	215.3	-11.0048
	215.2	-9.90181	215.2	-11.0943
	215.1	-9.84968	215.1	-11.0973
	215	-9.75815	215	-11.0766
	214.9	-9.81984	214.9	-11.1491
	214.8	-9.90273	214.8	-11.1142
	214.7	-10.0175	214.7	-11.1456
	214.6	-9.9986	214.6	-11.2207
	214.5	-9.91096	214.5	-11.1656
	214.4	-10.0343	214.4	-11.181
	214.3	-10.0352	214.3	-11.2122
	214.2	-9.98071	214.2	-11.3098
	214.1	-9.93474	214.1	-11.2756
	214	-9.84032	214	-11.215
	213.9	-9.88879	213.9	-11.2276
	213.8	-9.87277	213.8	-11.1867
	213.7	-9.9835	213.7	-11.2371
	213.6	-9.95443	213.6	-11.1945
	213.5	-10.0685	213.5	-11.2763
	213.4	-10.0432	213.4	-11.3273
	213.3	-9.98719	213.3	-11.3679
	213.2	-9.92823	213.2	-11.4077
	213.1	-9.91032	213.1	-11.4886
	213	-9.87372	213	-11.4394
	212.9	-9.85361	212.9	-11.3414
	212.8	-9.92548	212.8	-11.3602
	212.7	-10.0065	212.7	-11.4815
	212.6	-10.1371	212.6	-11.4852
	212.5	-10.0204	212.5	-11.4846
	212.4	-10.0589	212.4	-11.4227
	212.3	-9.95407	212.3	-11.3497
	212.2	-9.84037	212.2	-11.5091
	212.1	-9.86012	212.1	-11.5844
	212	-9.85779	212	-11.3604
	211.9	-9.95033	211.9	-11.308
	211.8	-10.0396	211.8	-11.4454
	211.7	-10.0344	211.7	-11.4817
	211.6	-10.0576	211.6	-11.3552
	211.5	-9.95117	211.5	-11.3621
	211.4	-9.87809	211.4	-11.365
	211.3	-9.93932	211.3	-11.3366
	211.2	-9.83049	211.2	-11.2129
	211.1	-9.89493	211.1	-11.2445
	211	-9.88975	211	-11.266
	210.9	-10.0129	210.9	-11.1791
	210.8	-10.064	210.8	-11.0407
	210.7	-10.1526	210.7	-11.0152
	210.6	-10.2349	210.6	-11.1483
	210.5	-10.2201	210.5	-10.9571
	210.4	-10.289	210.4	-11.023
	210.3	-10.3266	210.3	-11.1616
	210.2	-10.42	210.2	-11.1605
	210.1	-10.2972	210.1	-11.0686
	210	-10.4671	210	-11.2738
	209.9	-10.3992	209.9	-11.2855
	209.8	-10.4613	209.8	-11.3428
	209.7	-10.5046	209.7	-11.306
	209.6	-10.3907	209.6	-11.1993
	209.5	-10.3275	209.5	-11.1414
	209.4	-10.2495	209.4	-11.1687
	209.3	-10.1906	209.3	-11.0016
	209.2	-10.1753	209.2	-11.2317
	209.1	-10.1581	209.1	-11.3334
	209	-9.9876	209	-11.2023
	208.9	-9.95052	208.9	-11.1595
	208.8	-10.0384	208.8	-11.1651
	208.7	-9.86727	208.7	-10.984
	208.6	-9.93682	208.6	-11.0112
	208.5	-9.93798	208.5	-11.0109
	208.4	-9.81769	208.4	-10.9759
	208.3	-10.0032	208.3	-11.0348
	208.2	-9.88292	208.2	-11.1128
	208.1	-9.87141	208.1	-11.2477
	208	-9.87473	208	-11.2623
	207.9	-10.0008	207.9	-11.2813
	207.8	-9.87773	207.8	-11.0978
	207.7	-9.93611	207.7	-11.1624
	207.6	-9.81496	207.6	-11.1269
	207.5	-9.73317	207.5	-11.0806
	207.4	-9.8219	207.4	-11.0076
	207.3	-9.61943	207.3	-10.9553
	207.2	-9.38196	207.2	-10.7248
	207.1	-9.36612	207.1	-10.7681
	207	-9.20642	207	-10.7002
	206.9	-9.08374	206.9	-10.6929
	206.8	-8.87841	206.8	-10.3874
	206.7	-8.68206	206.7	-10.2049
	206.6	-8.33809	206.6	-9.82186
	206.5	-8.26952	206.5	-9.56045
	206.4	-7.92678	206.4	-9.26019
	206.3	-7.9199	206.3	-9.14995
	206.2	-7.68334	206.2	-9.00633
	206.1	-7.42258	206.1	-8.99038
	206	-7.36409	206	-8.84853
	205.9	-7.15651	205.9	-8.79715
	205.8	-6.74806	205.8	-8.41747
	205.7	-6.79353	205.7	-8.21405
	205.6	-6.44183	205.6	-7.99489
	205.5	-6.32785	205.5	-8.02852
	205.4	-6.30798	205.4	-7.74717
	205.3	-6.19566	205.3	-7.81833
	205.2	-6.03823	205.2	-7.61649
	205.1	-6.01625	205.1	-7.599
	205	-5.85748	205	-7.24957
	204.9	-5.8538	204.9	-7.23326
	204.8	-5.70492	204.8	-6.92398
	204.7	-5.49488	204.7	-6.655
	204.6	-5.37859	204.6	-6.38462
	204.5	-5.44322	204.5	-6.24957
	204.4	-5.1924	204.4	-6.27458
	204.3	-5.14187	204.3	-6.10065
	204.2	-5.11051	204.2	-5.89087
	204.1	-4.98778	204.1	-5.80468
	204	-4.68795	204	-5.56339
	203.9	-4.36831	203.9	-5.31596
	203.8	-4.01832	203.8	-5.03063
	203.7	-3.84839	203.7	-4.95648
	203.6	-3.42828	203.6	-4.67996
	203.5	-3.43119	203.5	-4.76579
	203.4	-3.10666	203.4	-4.50832
	203.3	-2.80735	203.3	-4.36709
	203.2	-2.67368	203.2	-3.99577
	203.1	-2.38589	203.1	-3.45095
	203	-2.24602	203	-3.15614
	202.9	-1.77089	202.9	-2.74968
	202.8	-1.41575	202.8	-2.45332
	202.7	-1.15006	202.7	-1.99182
	202.6	-0.86303	202.6	-1.66657
	202.5	-0.67626	202.5	-1.23952
	202.4	-0.40042	202.4	-0.87139
	202.3	-0.09276	202.3	-0.57024
	202.2	0.07071	202.2	-0.24944
	202.1	0.57381	202.1	0.26208
	202	0.93364	202	0.74767
	201.9	1.11279	201.9	0.83738
	201.8	1.61015	201.8	1.20085
	201.7	1.68965	201.7	1.31877
	201.6	1.99646	201.6	1.5087
	201.5	2.48429	201.5	2.00262
	201.4	2.66479	201.4	2.25923
	201.3	3.03647	201.3	2.36125
	201.2	3.28946	201.2	2.90836
	201.1	3.56219	201.1	3.44269
	201	4.02789	201	3.82228
	200.9	4.45226	200.9	4.25229
	200.8	4.58308	200.8	4.70338
	200.7	5.1557	200.7	5.31828
	200.6	5.46603	200.6	5.66916
	200.5	5.97274	200.5	6.39358
	200.4	6.03902	200.4	6.32488
	200.3	6.29456	200.3	6.71886
	200.2	6.61347	200.2	7.02074
	200.1	6.82355	200.1	7.35159
	200	6.86979	200	7.68451

## Sheet: Fig 1e
	260	-0.00177
	259.9	0.04808
	259.8	0.02497
	259.7	0.05615
	259.6	0.11051
	259.5	0.09055
	259.4	0.09714
	259.3	0.08424
	259.2	0.08983
	259.1	0.10468
	259	0.1101
	258.9	0.12363
	258.8	0.16982
	258.7	0.17417
	258.6	0.14492
	258.5	0.18582
	258.4	0.18907
	258.3	0.19462
	258.2	0.20257
	258.1	0.21492
	258	0.22499
	257.9	0.21634
	257.8	0.22848
	257.7	0.24031
	257.6	0.22115
	257.5	0.23314
	257.4	0.23516
	257.3	0.22209
	257.2	0.18425
	257.1	0.18903
	257	0.12061
	256.9	0.06402
	256.8	0.0828
	256.7	0.04678
	256.6	0.02084
	256.5	0.02166
	256.4	-0.000397365
	256.3	0.02513
	256.2	0.07591
	256.1	0.0348
	256	0.0534
	255.9	0.04775
	255.8	0.05878
	255.7	0.11337
	255.6	0.14401
	255.5	0.10307
	255.4	0.13564
	255.3	0.14661
	255.2	0.13274
	255.1	0.13221
	255	0.0992
	254.9	0.08594
	254.8	0.1015
	254.7	0.09737
	254.6	0.11055
	254.5	0.09316
	254.4	0.09135
	254.3	0.09508
	254.2	0.15546
	254.1	0.17759
	254	0.13766
	253.9	0.13123
	253.8	0.1595
	253.7	0.13652
	253.6	0.15264
	253.5	0.09018
	253.4	0.1453
	253.3	0.14194
	253.2	0.11413
	253.1	0.14965
	253	0.14184
	252.9	0.08256
	252.8	0.06455
	252.7	0.06257
	252.6	0.11311
	252.5	0.15676
	252.4	0.1468
	252.3	0.17002
	252.2	0.13258
	252.1	0.18055
	252	0.14129
	251.9	0.15908
	251.8	0.08735
	251.7	0.04511
	251.6	0.05123
	251.5	0.0114
	251.4	-0.03518
	251.3	-0.04817
	251.2	-0.0657
	251.1	-0.07865
	251	-0.13388
	250.9	-0.08501
	250.8	-0.13227
	250.7	-0.10177
	250.6	-0.04534
	250.5	-0.07849
	250.4	-0.07993
	250.3	0.00856
	250.2	-0.01025
	250.1	0.02296
	250	-0.013
	249.9	0.0113
	249.8	0.02784
	249.7	0.00832
	249.6	0.00268
	249.5	0.06372
	249.4	0.011
	249.3	0.03246
	249.2	0.08072
	249.1	0.07465
	249	0.09324
	248.9	0.09934
	248.8	0.02849
	248.7	-0.01904
	248.6	-0.03498
	248.5	-0.10533
	248.4	-0.15922
	248.3	-0.15489
	248.2	-0.26353
	248.1	-0.23796
	248	-0.28146
	247.9	-0.3423
	247.8	-0.42247
	247.7	-0.40949
	247.6	-0.41579
	247.5	-0.38175
	247.4	-0.38277
	247.3	-0.38062
	247.2	-0.34561
	247.1	-0.30348
	247	-0.2871
	246.9	-0.24635
	246.8	-0.22873
	246.7	-0.2623
	246.6	-0.22294
	246.5	-0.18892
	246.4	-0.15566
	246.3	-0.21072
	246.2	-0.22802
	246.1	-0.24622
	246	-0.24088
	245.9	-0.21992
	245.8	-0.1868
	245.7	-0.19654
	245.6	-0.23604
	245.5	-0.24269
	245.4	-0.21864
	245.3	-0.26642
	245.2	-0.29113
	245.1	-0.27854
	245	-0.2237
	244.9	-0.23447
	244.8	-0.243
	244.7	-0.25795
	244.6	-0.30845
	244.5	-0.33253
	244.4	-0.34244
	244.3	-0.32714
	244.2	-0.35076
	244.1	-0.3342
	244	-0.29941
	243.9	-0.33848
	243.8	-0.3417
	243.7	-0.34652
	243.6	-0.40494
	243.5	-0.39542
	243.4	-0.39199
	243.3	-0.43537
	243.2	-0.45643
	243.1	-0.48997
	243	-0.4978
	242.9	-0.53756
	242.8	-0.60079
	242.7	-0.65607
	242.6	-0.71062
	242.5	-0.73298
	242.4	-0.79681
	242.3	-0.89857
	242.2	-0.95543
	242.1	-0.93226
	242	-0.93119
	241.9	-0.93222
	241.8	-0.98409
	241.7	-1.00063
	241.6	-0.99351
	241.5	-0.99613
	241.4	-1.03628
	241.3	-1.07687
	241.2	-1.03931
	241.1	-1.03925
	241	-1.09821
	240.9	-1.22381
	240.8	-1.233
	240.7	-1.24519
	240.6	-1.22825
	240.5	-1.28303
	240.4	-1.2928
	240.3	-1.40524
	240.2	-1.41245
	240.1	-1.3658
	240	-1.43859
	239.9	-1.60207
	239.8	-1.62079
	239.7	-1.69151
	239.6	-1.67563
	239.5	-1.69443
	239.4	-1.73595
	239.3	-1.85336
	239.2	-1.92359
	239.1	-1.9369
	239	-1.9744
	238.9	-2.0726
	238.8	-2.15376
	238.7	-2.24148
	238.6	-2.22624
	238.5	-2.32041
	238.4	-2.2524
	238.3	-2.29494
	238.2	-2.3541
	238.1	-2.4984
	238	-2.54482
	237.9	-2.60261
	237.8	-2.61276
	237.7	-2.63978
	237.6	-2.67913
	237.5	-2.68424
	237.4	-2.80163
	237.3	-2.81164
	237.2	-2.86937
	237.1	-2.96554
	237	-3.10546
	236.9	-3.13108
	236.8	-3.12253
	236.7	-3.14447
	236.6	-3.08588
	236.5	-3.22042
	236.4	-3.28135
	236.3	-3.35359
	236.2	-3.39333
	236.1	-3.41114
	236	-3.50804
	235.9	-3.5641
	235.8	-3.66102
	235.7	-3.72994
	235.6	-3.78636
	235.5	-3.90468
	235.4	-3.98431
	235.3	-4.14518
	235.2	-4.19445
	235.1	-4.34073
	235	-4.45689
	234.9	-4.48448
	234.8	-4.57847
	234.7	-4.67577
	234.6	-4.68429
	234.5	-4.76312
	234.4	-4.746
	234.3	-4.84017
	234.2	-4.95398
	234.1	-5.14274
	234	-5.21607
	233.9	-5.31495
	233.8	-5.37294
	233.7	-5.46944
	233.6	-5.59216
	233.5	-5.74194
	233.4	-5.92562
	233.3	-5.95427
	233.2	-6.10189
	233.1	-6.28164
	233	-6.36699
	232.9	-6.45045
	232.8	-6.52332
	232.7	-6.72358
	232.6	-6.78605
	232.5	-6.96324
	232.4	-7.15892
	232.3	-7.15884
	232.2	-7.20653
	232.1	-7.29567
	232	-7.50839
	231.9	-7.5508
	231.8	-7.65353
	231.7	-7.77272
	231.6	-7.84502
	231.5	-7.95626
	231.4	-8.04636
	231.3	-8.08485
	231.2	-8.154
	231.1	-8.23211
	231	-8.2928
	230.9	-8.37925
	230.8	-8.47285
	230.7	-8.66357
	230.6	-8.71489
	230.5	-8.74941
	230.4	-9.00783
	230.3	-9.12793
	230.2	-9.19876
	230.1	-9.31339
	230	-9.38301
	229.9	-9.5288
	229.8	-9.69652
	229.7	-9.85625
	229.6	-9.87602
	229.5	-9.95351
	229.4	-9.97056
	229.3	-10.0898
	229.2	-10.0978
	229.1	-10.1362
	229	-10.208
	228.9	-10.2888
	228.8	-10.2694
	228.7	-10.3706
	228.6	-10.5287
	228.5	-10.5637
	228.4	-10.6282
	228.3	-10.7774
	228.2	-10.8702
	228.1	-10.9371
	228	-11.0166
	227.9	-11.1432
	227.8	-11.2009
	227.7	-11.2901
	227.6	-11.3787
	227.5	-11.3405
	227.4	-11.4004
	227.3	-11.3404
	227.2	-11.4635
	227.1	-11.4803
	227	-11.52
	226.9	-11.5811
	226.8	-11.5887
	226.7	-11.6324
	226.6	-11.6119
	226.5	-11.6181
	226.4	-11.7166
	226.3	-11.7966
	226.2	-12.0247
	226.1	-12.022
	226	-12.1372
	225.9	-12.1236
	225.8	-12.089
	225.7	-12.1517
	225.6	-12.1225
	225.5	-12.2655
	225.4	-12.2909
	225.3	-12.3598
	225.2	-12.4267
	225.1	-12.5034
	225	-12.5206
	224.9	-12.4671
	224.8	-12.5417
	224.7	-12.5998
	224.6	-12.5567
	224.5	-12.5949
	224.4	-12.7351
	224.3	-12.7641
	224.2	-12.9076
	224.1	-12.9591
	224	-12.9419
	223.9	-12.924
	223.8	-12.9804
	223.7	-12.9576
	223.6	-12.9348
	223.5	-12.8714
	223.4	-12.9459
	223.3	-12.8951
	223.2	-12.9186
	223.1	-12.8096
	223	-12.731
	222.9	-12.6776
	222.8	-12.6065
	222.7	-12.5783
	222.6	-12.6981
	222.5	-12.6546
	222.4	-12.82
	222.3	-12.8793
	222.2	-12.9164
	222.1	-12.8167
	222	-12.7753
	221.9	-12.8492
	221.8	-12.9118
	221.7	-12.943
	221.6	-12.9606
	221.5	-12.8485
	221.4	-13.0332
	221.3	-13.1112
	221.2	-13.0887
	221.1	-12.9578
	221	-12.9658
	220.9	-12.9904
	220.8	-13.056
	220.7	-13.2927
	220.6	-13.3562
	220.5	-13.3578
	220.4	-13.2542
	220.3	-13.2197
	220.2	-13.2531
	220.1	-13.2919
	220	-13.0763
	219.9	-13.0905
	219.8	-13.1979
	219.7	-13.1682
	219.6	-13.1679
	219.5	-12.988
	219.4	-12.8726
	219.3	-12.8507
	219.2	-12.9071
	219.1	-13.1157
	219	-13.2192
	218.9	-13.2561
	218.8	-13.1978
	218.7	-13.0497
	218.6	-13.1714
	218.5	-13.1307
	218.4	-13.1468
	218.3	-13.2047
	218.2	-13.1945
	218.1	-13.4016
	218	-13.4164
	217.9	-13.2929
	217.8	-13.1566
	217.7	-12.9393
	217.6	-12.9824
	217.5	-13.0656
	217.4	-13.1008
	217.3	-13.0675
	217.2	-13.0275
	217.1	-13.0042
	217	-13.0159
	216.9	-13.0271
	216.8	-13.0389
	216.7	-12.9444
	216.6	-13.0432
	216.5	-13.0501
	216.4	-13.1157
	216.3	-12.918
	216.2	-12.9218
	216.1	-12.8384
	216	-12.7233
	215.9	-12.7434
	215.8	-12.7786
	215.7	-12.7592
	215.6	-12.8304
	215.5	-12.7301
	215.4	-12.6887
	215.3	-12.5568
	215.2	-12.5752
	215.1	-12.4906
	215	-12.5112
	214.9	-12.5588
	214.8	-12.5965
	214.7	-12.6325
	214.6	-12.6037
	214.5	-12.5308
	214.4	-12.4064
	214.3	-12.4607
	214.2	-12.4707
	214.1	-12.4878
	214	-12.4767
	213.9	-12.6511
	213.8	-12.6862
	213.7	-12.7353
	213.6	-12.7911
	213.5	-12.712
	213.4	-12.6403
	213.3	-12.7799
	213.2	-12.885
	213.1	-12.9675
	213	-13.0094
	212.9	-12.9164
	212.8	-13.0017
	212.7	-12.9797
	212.6	-13.1216
	212.5	-13.1451
	212.4	-13.1036
	212.3	-13.0732
	212.2	-13.2695
	212.1	-13.4799
	212	-13.5142
	211.9	-13.3653
	211.8	-13.2423
	211.7	-13.2749
	211.6	-13.2242
	211.5	-13.3063
	211.4	-13.2357
	211.3	-13.3521
	211.2	-13.2082
	211.1	-13.1733
	211	-13.1664
	210.9	-13.2447
	210.8	-13.0576
	210.7	-13.2531
	210.6	-13.5926
	210.5	-13.7381
	210.4	-13.7928
	210.3	-13.8015
	210.2	-14.0029
	210.1	-13.7019
	210	-13.7646
	209.9	-13.723
	209.8	-14.0818
	209.7	-14.0258
	209.6	-13.9951
	209.5	-13.7516
	209.4	-13.6993
	209.3	-13.3246
	209.2	-13.2599
	209.1	-13.2506
	209	-13.172
	208.9	-13.2624
	208.8	-13.3496
	208.7	-13.4242
	208.6	-13.5037
	208.5	-13.2152
	208.4	-13.3104
	208.3	-13.2308
	208.2	-13.2127
	208.1	-13.2691
	208	-13.4568
	207.9	-13.4937
	207.8	-13.5491
	207.7	-13.5656
	207.6	-13.3737
	207.5	-13.3381
	207.4	-13.2526
	207.3	-13.1334
	207.2	-13.0594
	207.1	-13.1297
	207	-13.0576
	206.9	-13.0157
	206.8	-12.9709
	206.7	-12.6815
	206.6	-12.4448
	206.5	-12.3868
	206.4	-12.2844
	206.3	-12.2327
	206.2	-12.2692
	206.1	-12.2293
	206	-12.1005
	205.9	-11.7691
	205.8	-11.2758
	205.7	-11.381
	205.6	-11.0264
	205.5	-10.9322
	205.4	-10.8527
	205.3	-10.7083
	205.2	-10.1996
	205.1	-9.89281
	205	-9.57858
	204.9	-9.31211
	204.8	-9.16407
	204.7	-8.82088
	204.6	-8.54337
	204.5	-8.51488
	204.4	-8.19992
	204.3	-7.98044
	204.2	-7.80959
	204.1	-7.60008
	204	-7.34044
	203.9	-7.33381
	203.8	-6.81331
	203.7	-6.7225
	203.6	-6.37273
	203.5	-6.25397
	203.4	-5.88672
	203.3	-5.68992
	203.2	-5.19333
	203.1	-4.93734
	203	-4.72901
	202.9	-4.47822
	202.8	-4.07676
	202.7	-3.94922
	202.6	-3.55358
	202.5	-3.08187
	202.4	-2.75417
	202.3	-2.41057
	202.2	-1.63339
	202.1	-1.2113
	202	-0.70182
	201.9	-0.49729
	201.8	-0.05411
	201.7	0.02443
	201.6	0.52643
	201.5	0.74157
	201.4	1.53846
	201.3	1.92443
	201.2	2.02934
	201.1	2.66739
	201	3.01225
	200.9	3.57329
	200.8	4.02613
	200.7	5.036
	200.6	5.80276
	200.5	6.56034
	200.4	6.85043
	200.3	7.3479
	200.2	7.79086
	200.1	8.1143
	200	8.61366

## Sheet: Fig 2a
	0	0.04068	18.4032	1.84501e+06	0	0.01689	26.9203	318452
	0.00819	0.0384	18.4113	1.84297e+06	0.00819	0.01552	26.9285	318083
	0.01638	0.03627	18.4195	1.84076e+06	0.01638	0.01425	26.9367	317741
	0.02457	0.03426	18.4277	1.83866e+06	0.02457	0.0131	26.9449	317469
	0.03276	0.03237	18.4359	1.83667e+06	0.03276	0.01203	26.9531	317319
	0.04095	0.0306	18.4441	1.83477e+06	0.04095	0.01106	26.9613	317105
	0.04914	0.02894	18.4523	1.83289e+06	0.04914	0.01016	26.9694	316777
	0.05733	0.02738	18.4605	1.83104e+06	0.05733	0.00935	26.9776	316510
	0.06552	0.02591	18.4687	1.82928e+06	0.06552	0.00859	26.9858	316127
	0.07371	0.02454	18.4769	1.82761e+06	0.07371	0.0079	26.994	315803
	0.0819	0.02326	18.4851	1.82608e+06	0.0819	0.00727	27.0022	315462
	0.09009	0.02205	18.4932	1.82425e+06	0.09009	0.00668	27.0104	315233
	0.09828	0.02092	18.5014	1.82206e+06	0.09828	0.00615	27.0186	315013
	0.10647	0.01985	18.5096	1.8199e+06	0.10647	0.00565	27.0268	314826
	0.11466	0.01885	18.5178	1.81818e+06	0.11466	0.00519	27.035	314519
	0.12285	0.01791	18.526	1.81658e+06	0.12285	0.00478	27.0432	314225
	0.13104	0.01702	18.5342	1.81481e+06	0.13104	0.00439	27.0513	313959
	0.13923	0.01619	18.5424	1.81298e+06	0.13923	0.00404	27.0595	313673
	0.14742	0.01539	18.5506	1.81125e+06	0.14742	0.00371	27.0677	313403
	0.15561	0.01464	18.5587	1.80954e+06	0.15561	0.00341	27.0759	313061
	0.1638	0.01394	18.5669	1.80771e+06	0.1638	0.00314	27.0841	312763
	0.17199	0.01329	18.5751	1.80578e+06	0.17199	0.00289	27.0923	312520
	0.18018	0.01269	18.5833	1.80387e+06	0.18018	0.00267	27.1005	312372
	0.18837	0.01212	18.5915	1.80226e+06	0.18837	0.00246	27.1087	312253
	0.19655	0.01158	18.5997	1.80075e+06	0.19655	0.00227	27.1169	312012
	0.20474	0.01109	18.6079	1.7991e+06	0.20474	0.00209	27.1251	311833
	0.21293	0.01062	18.6161	1.79727e+06	0.21293	0.00193	27.1333	311814
	0.22112	0.01018	18.6243	1.79563e+06	0.22112	0.00178	27.1414	311688
	0.22931	0.00977	18.6325	1.79412e+06	0.22931	0.00164	27.1496	311483
	0.2375	0.00937	18.6407	1.79251e+06	0.2375	0.00151	27.1578	311362
	0.24569	0.009	18.6488	1.79085e+06	0.24569	0.00139	27.166	311218
	0.25388	0.00864	18.657	1.78917e+06	0.25388	0.00128	27.1742	311021
	0.26207	0.00831	18.6652	1.78753e+06	0.26207	0.00118	27.1824	310777
	0.27026	0.00798	18.6734	1.78606e+06	0.27026	0.0011	27.1906	310464
	0.27845	0.00768	18.6816	1.78448e+06	0.27845	0.00101	27.1988	310213
	0.28664	0.00741	18.6898	1.78301e+06	0.28664	0.000937514	27.207	310004
	0.29483	0.00717	18.698	1.7816e+06	0.29483	0.000868349	27.2152	309838
	0.30302	0.00694	18.7062	1.78035e+06	0.30302	0.000804828	27.2233	309649
	0.31121	0.00673	18.7144	1.77915e+06	0.31121	0.000746491	27.2315	309468
	0.3194	0.00653	18.7225	1.77773e+06	0.3194	0.000694142	27.2397	309286
	0.32759	0.00634	18.7307	1.776e+06	0.32759	0.000650128	27.2479	309144
	0.33578	0.00617	18.7389	1.7743e+06	0.33578	0.000611188	27.2561	309037
	0.34397	0.006	18.7471	1.77294e+06	0.34397	0.000574819	27.2643	308895
	0.35216	0.00584	18.7553	1.77158e+06	0.35216	0.000540484	27.2725	308698
	0.36035	0.00569	18.7635	1.77006e+06	0.36035	0.000507198	27.2807	308553
	0.36854	0.00554	18.7717	1.7685e+06	0.36854	0.00047417	27.2889	308374
	0.37673	0.00539	18.7799	1.76693e+06	0.37673	0.000443306	27.297	308149
	0.38492	0.00526	18.7881	1.7658e+06	0.38492	0.000415062	27.3052	307995
	0.39311	0.00514	18.7963	1.76477e+06	0.39311	0.000389378	27.3134	307880
	0.4013	0.00503	18.8044	1.76362e+06	0.4013	0.000366092	27.3216	307754
	0.40949	0.00492	18.8126	1.76226e+06	0.40949	0.000344936	27.3298	307590
	0.41768	0.00483	18.8208	1.7608e+06	0.41768	0.000328047	27.338	307396
	0.42587	0.00473	18.829	1.75925e+06	0.42587	0.000314506	27.3462	307176
	0.43406	0.00464	18.8372	1.7578e+06	0.43406	0.000302685	27.3544	306932
	0.44225	0.00455	18.8454	1.75655e+06	0.44225	0.000291658	27.3626	306688
	0.45044	0.00448	18.8536	1.75529e+06	0.45044	0.000281212	27.3708	306454
	0.45863	0.00441	18.8618	1.75411e+06	0.45863	0.000270954	27.3789	306244
	0.46682	0.00434	18.87	1.753e+06	0.46682	0.000260069	27.3871	306040
	0.47501	0.00428	18.8782	1.75177e+06	0.47501	0.000247039	27.3953	305838
	0.4832	0.00422	18.8864	1.75039e+06	0.4832	0.000235185	27.4035	305641
	0.49139	0.00417	18.8945	1.74894e+06	0.49139	0.00022949	27.4117	305455
	0.49958	0.00412	18.9027	1.74749e+06	0.49958	0.000225865	27.4199	305286
	0.50777	0.00407	18.9109	1.74609e+06	0.50777	0.000222571	27.4281	305131
	0.51596	0.00403	18.9191	1.74469e+06	0.51596	0.000219039	27.4363	304989
	0.52415	0.00398	18.9273	1.74319e+06	0.52415	0.000215131	27.4445	304817
	0.53234	0.00394	18.9355	1.74161e+06	0.53234	0.000211389	27.4526	304658
	0.54053	0.0039	18.9437	1.74006e+06	0.54053	0.000207955	27.4608	304517
	0.54872	0.00386	18.9519	1.73876e+06	0.54872	0.000204649	27.469	304400
	0.55691	0.00383	18.96	1.73765e+06	0.55691	0.000201415	27.4772	304183
	0.5651	0.00381	18.9682	1.73647e+06	0.5651	0.000196257	27.4854	303976
	0.57329	0.00378	18.9764	1.73528e+06	0.57328	0.000187799	27.4936	303793
	0.58147	0.00376	18.9846	1.73405e+06	0.58147	0.000178946	27.5018	303641
	0.58966	0.00374	18.9928	1.73271e+06	0.58966	0.000170624	27.51	303517
	0.59785	0.00373	19.001	1.73127e+06	0.59785	0.000162544	27.5182	303430
	0.60604	0.00372	19.0092	1.72976e+06	0.60604	0.000152933	27.5264	303372
	0.61423	0.00371	19.0174	1.72838e+06	0.61423	0.000140107	27.5345	303277
	0.62242	0.0037	19.0256	1.72729e+06	0.62242	0.000127606	27.5427	303165
	0.63061	0.00368	19.0338	1.72625e+06	0.63061	0.000116528	27.5509	302992
	0.6388	0.00365	19.0419	1.72513e+06	0.6388	0.000107074	27.5591	302798
	0.64699	0.00363	19.0501	1.72393e+06	0.64699	9.88874e-05	27.5673	302641
	0.65518	0.00361	19.0583	1.72269e+06	0.65518	9.17658e-05	27.5755	302461
	0.66337	0.00358	19.0665	1.72168e+06	0.66337	8.6394e-05	27.5837	302259
	0.67156	0.00356	19.0747	1.72077e+06	0.67156	8.19345e-05	27.5919	302028
	0.67975	0.00354	19.0829	1.71984e+06	0.67975	7.91421e-05	27.6001	301872
	0.68794	0.00352	19.0911	1.7189e+06	0.68794	7.65502e-05	27.6083	301749
	0.69613	0.0035	19.0993	1.71794e+06	0.69613	7.36111e-05	27.6165	301597
	0.70432	0.00348	19.1075	1.71689e+06	0.70432	7.02874e-05	27.6246	301502
	0.71251	0.00346	19.1157	1.71576e+06	0.71251	6.61785e-05	27.6328	301405
	0.7207	0.00343	19.1239	1.71457e+06	0.7207	6.15132e-05	27.641	301305
	0.72889	0.0034	19.132	1.71338e+06	0.72889	5.81233e-05	27.6492	301123
	0.73708	0.00338	19.1402	1.71216e+06	0.73708	5.52999e-05	27.6574	300875
	0.74527	0.00335	19.1484	1.71085e+06	0.74527	5.26537e-05	27.6656	300617
	0.75346	0.00333	19.1566	1.70976e+06	0.75346	5.00717e-05	27.6738	300374
	0.76165	0.00331	19.1648	1.70875e+06	0.76165	4.52756e-05	27.682	300143
	0.76984	0.00331	19.173	1.70768e+06	0.76984	3.98609e-05	27.6902	299946
	0.77803	0.00331	19.1812	1.7065e+06	0.77803	3.45211e-05	27.6984	299855
	0.78622	0.0033	19.1894	1.70523e+06	0.78622	2.89053e-05	27.7065	299749
	0.79441	0.0033	19.1976	1.70384e+06	0.79441	2.22966e-05	27.7147	299561
	0.8026	0.00329	19.2057	1.70252e+06	0.8026	1.50784e-05	27.7229	299398
	0.81079	0.00328	19.2139	1.70129e+06	0.81079	1.15946e-05	27.7311	299308
	0.81898	0.00326	19.2221	1.70008e+06	0.81898	1.38731e-05	27.7393	299120
	0.82717	0.00325	19.2303	1.69885e+06	0.82717	1.75616e-05	27.7475	298892
	0.83536	0.00324	19.2385	1.69768e+06	0.83536	2.11254e-05	27.7557	298761
	0.84355	0.00323	19.2467	1.69653e+06	0.84355	2.44286e-05	27.7639	298518
	0.85174	0.00322	19.2549	1.69539e+06	0.85174	2.7459e-05	27.7721	298225
	0.85993	0.00321	19.2631	1.69421e+06	0.85993	3.02303e-05	27.7802	298037
	0.86812	0.0032	19.2713	1.69305e+06	0.86812	3.33884e-05	27.7884	297962
	0.87631	0.00319	19.2795	1.6921e+06	0.87631	3.67097e-05	27.7966	297868
	0.8845	0.00318	19.2876	1.69123e+06	0.8845	4.00637e-05	27.8048	297791
	0.89269	0.00318	19.2958	1.6904e+06	0.89269	4.50598e-05	27.813	297774
	0.90088	0.00318	19.304	1.68952e+06	0.90088	5.08279e-05	27.8212	297650
	0.90907	0.00319	19.3122	1.68857e+06	0.90907	5.65831e-05	27.8294	297490
	0.91726	0.00321	19.3204	1.68755e+06	0.91726	6.18462e-05	27.8376	297290
	0.92545	0.00324	19.3286	1.68637e+06	0.92545	6.6543e-05	27.8458	297143
	0.93364	0.00327	19.3368	1.68518e+06	0.93364	7.05796e-05	27.854	297098
	0.94183	0.0033	19.345	1.68404e+06	0.94183	7.37173e-05	27.8621	297061
	0.95002	0.00332	19.3532	1.68298e+06	0.95001	7.54542e-05	27.8703	296959
	0.9582	0.00335	19.3614	1.68195e+06	0.9582	7.36784e-05	27.8785	296821
	0.96639	0.00337	19.3695	1.68094e+06	0.96639	6.66793e-05	27.8867	296719
	0.97458	0.00339	19.3777	1.67994e+06	0.97458	6.50219e-05	27.8949	296621
	0.98277	0.00341	19.3859	1.67889e+06	0.98277	6.74473e-05	27.9031	296559
	0.99096	0.00341	19.3941	1.67775e+06	0.99096	7.07327e-05	27.9113	296483
	0.99915	0.0034	19.4023	1.67673e+06	0.99915	7.43038e-05	27.9195	296319
	1.00734	0.00338	19.4105	1.67582e+06	1.00734	7.87915e-05	27.9277	296202
	1.01553	0.00335	19.4187	1.67496e+06	1.01553	8.37818e-05	27.9358	296017
	1.02372	0.00332	19.4269	1.67411e+06	1.02372	8.90686e-05	27.944	295921
	1.03191	0.00331	19.4351	1.67326e+06	1.03191	9.43439e-05	27.9522	295810
	1.0401	0.0033	19.4432	1.67229e+06	1.0401	9.90914e-05	27.9604	295701
	1.04829	0.00329	19.4514	1.67121e+06	1.04829	0.000103222	27.9686	295637
	1.05648	0.00329	19.4596	1.67009e+06	1.05648	0.000106607	27.9768	295699
	1.06467	0.00328	19.4678	1.66895e+06	1.06467	0.000107613	27.985	295652
	1.07286	0.00328	19.476	1.66781e+06	1.07286	0.000104711	27.9932	295568
	1.08105	0.00327	19.4842	1.6667e+06	1.08105	0.000101525	28.0014	295561
	1.08924	0.00327	19.4924	1.66563e+06	1.08924	0.000100008	28.0096	295629
	1.09743	0.00327	19.5006	1.66462e+06	1.09743	9.9216e-05	28.0177	295523
	1.10562	0.00326	19.5088	1.66357e+06	1.10562	9.81659e-05	28.0259	295436
	1.11381	0.00326	19.517	1.66253e+06	1.11381	9.66946e-05	28.0341	295359
	1.122	0.00326	19.5252	1.6615e+06	1.122	9.42331e-05	28.0423	295330
	1.13019	0.00326	19.5333	1.66049e+06	1.13019	8.95811e-05	28.0505	295275
	1.13838	0.00325	19.5415	1.6594e+06	1.13838	8.0471e-05	28.0587	295292
	1.14657	0.00325	19.5497	1.65815e+06	1.14657	7.35797e-05	28.0669	295412
	1.15476	0.00324	19.5579	1.65695e+06	1.15476	6.96336e-05	28.0751	295363
	1.16295	0.00323	19.5661	1.65587e+06	1.16295	6.68824e-05	28.0833	295319
	1.17114	0.00323	19.5743	1.65488e+06	1.17114	6.43689e-05	28.0914	295229
	1.17933	0.00322	19.5825	1.65395e+06	1.17933	6.19173e-05	28.0996	295146
	1.18752	0.00322	19.5907	1.65304e+06	1.18752	5.93021e-05	28.1078	295151
	1.19571	0.00322	19.5989	1.65219e+06	1.19571	5.6572e-05	28.116	295160
	1.2039	0.00321	19.6071	1.65139e+06	1.2039	5.37682e-05	28.1242	294925
	1.21209	0.00321	19.6152	1.65054e+06	1.21209	4.98988e-05	28.1324	294791
	1.22028	0.0032	19.6234	1.64953e+06	1.22028	4.52154e-05	28.1406	294633
	1.22847	0.00318	19.6316	1.64849e+06	1.22847	4.16232e-05
	1.23666	0.00315	19.6398	1.6475e+06	1.23666	3.90633e-05
	1.24485	0.00312	19.648	1.64657e+06	1.24485	3.68336e-05
	1.25304	0.0031	19.6562	1.64569e+06	1.25304	3.47629e-05
	1.26123	0.00309	19.6644	1.64483e+06	1.26123	3.17056e-05
	1.26942	0.00308	19.6726	1.64378e+06	1.26942	2.6198e-05
	1.27761	0.00307	19.6808	1.64269e+06	1.27761	2.23021e-05
	1.2858	0.00308	19.6889	1.64166e+06	1.2858	2.02042e-05
	1.29399	0.00309	19.6971	1.64064e+06	1.29399	1.94584e-05
	1.30218	0.0031	19.7053	1.63963e+06	1.30218	2.1516e-05
	1.31037	0.0031	19.7135	1.63874e+06	1.31037	2.45488e-05
	1.31856	0.00311	19.7217	1.63796e+06	1.31856	2.58141e-05
	1.32675	0.00311	19.7299	1.63721e+06	1.32674	2.48334e-05
	1.33494	0.0031	19.7381	1.63644e+06	1.33493	2.00375e-05
	1.34312	0.0031	19.7463	1.63558e+06	1.34312	1.87409e-05
	1.35131	0.00311	19.7545	1.63465e+06	1.35131	2.06599e-05
	1.3595	0.00312	19.7627	1.63366e+06	1.3595	2.31453e-05
	1.36769	0.00314	19.7708	1.63259e+06	1.36769	2.56342e-05
	1.37588	0.00316	19.779	1.63153e+06	1.37588	2.80567e-05
	1.38407	0.00318	19.7872	1.6306e+06	1.38407	3.02923e-05
	1.39226	0.0032	19.7954	1.62983e+06	1.39226	3.23244e-05
	1.40045	0.00321	19.8036	1.62915e+06	1.40045	3.4131e-05
	1.40864	0.00323	19.8118	1.62855e+06	1.40864	3.21048e-05
	1.41683	0.00323	19.82	1.62805e+06	1.41683	3.10754e-05
	1.42502	0.00324	19.8282	1.62758e+06	1.42502	3.09792e-05
	1.43321	0.00324	19.8364	1.62706e+06	1.43321	3.12186e-05
	1.4414	0.00324	19.8446	1.62597e+06	1.4414	3.15946e-05
	1.44959	0.00323	19.8527	1.62485e+06	1.44959	3.20433e-05
	1.45778	0.00322	19.8609	1.6238e+06	1.45778	3.32966e-05
	1.46597	0.00322	19.8691	1.62271e+06	1.46597	3.5079e-05
	1.47416	0.00322	19.8773	1.62172e+06	1.47416	3.69286e-05
	1.48235	0.0032	19.8855	1.62085e+06	1.48235	3.82478e-05
	1.49054	0.00316	19.8937	1.61995e+06	1.49054	3.89254e-05
	1.49873	0.00313	19.9019	1.61901e+06	1.49873	4.41723e-05
	1.50692	0.0031	19.9101	1.618e+06	1.50692	5.06049e-05
	1.51511	0.00307	19.9183	1.61702e+06	1.51511	5.67194e-05
	1.5233	0.00304	19.9264	1.61612e+06	1.5233	6.29474e-05
	1.53149	0.00303	19.9346	1.61515e+06	1.53149	6.91008e-05
	1.53968	0.00301	19.9428	1.61428e+06	1.53968	7.46555e-05
	1.54787	0.003	19.951	1.61353e+06	1.54787	7.95262e-05
	1.55606	0.00299	19.9592	1.61274e+06	1.55606	8.25642e-05
	1.56425	0.00299	19.9674	1.61197e+06	1.56425	8.48576e-05
	1.57244	0.00299	19.9756	1.61124e+06	1.57244	8.68699e-05
	1.58063	0.003	19.9838	1.61058e+06	1.58063	9.1608e-05
	1.58882	0.00301	19.992	1.60969e+06	1.58882	9.72939e-05
	1.59701	0.00301	20.0002	1.60882e+06	1.59701	0.000102664
	1.6052	0.00301	20.0084	1.60801e+06	1.6052	0.000106148
	1.61339	0.003	20.0165	1.60726e+06	1.61339	0.00010745
	1.62158	0.00299	20.0247	1.60639e+06	1.62158	0.000105292
	1.62977	0.00297	20.0329	1.60528e+06	1.62977	0.000100126
	1.63796	0.00297	20.0411	1.6042e+06	1.63796	9.52173e-05
	1.64615	0.00298	20.0493	1.60328e+06	1.64615	9.14126e-05
	1.65434	0.003	20.0575	1.60243e+06	1.65434	8.95415e-05
	1.66253	0.00302	20.0657	1.60152e+06	1.66253	8.86941e-05
	1.67072	0.00304	20.0739	1.60057e+06	1.67072	8.84705e-05
	1.67891	0.00306	20.0821	1.59965e+06	1.67891	8.85514e-05
	1.6871	0.00306	20.0902	1.5986e+06	1.6871	8.88298e-05
	1.69529	0.00305	20.0984	1.5974e+06	1.69529	9.00561e-05
	1.70348	0.00304	20.1066	1.59626e+06	1.70347	9.19343e-05
	1.71167	0.00303	20.1148	1.59524e+06	1.71166	9.44589e-05
	1.71986	0.00301	20.123	1.59436e+06	1.71985	9.71124e-05
	1.72804	0.00299	20.1312	1.59366e+06	1.72804	9.96157e-05
	1.73623	0.00297	20.1394	1.59304e+06	1.73623	0.000101891
	1.74442	0.00297	20.1476	1.59238e+06	1.74442	0.00010394
	1.75261	0.00296	20.1558	1.59157e+06	1.75261	0.000104936
	1.7608	0.00296	20.1639	1.59075e+06	1.7608	0.000103569
	1.76899	0.00295	20.1721	1.58989e+06	1.76899	0.000100784
	1.77718	0.00295	20.1803	1.58899e+06	1.77718	9.75462e-05
	1.78537	0.00295	20.1885	1.58815e+06	1.78537	9.40489e-05
	1.79356	0.00296	20.1967	1.58741e+06	1.79356	8.95283e-05
	1.80175	0.00297	20.2049	1.58658e+06	1.80175	8.51698e-05
	1.80994	0.00298	20.2131	1.58575e+06	1.80994	8.436e-05
	1.81813	0.00299	20.2213	1.58505e+06	1.81813	8.45221e-05
	1.82632	0.003	20.2295	1.58445e+06	1.82632	8.45942e-05
	1.83451	0.00303	20.2377	1.58388e+06	1.83451	8.4408e-05
	1.8427	0.00305	20.2459	1.58307e+06	1.8427	8.36811e-05
	1.85089	0.00308	20.254	1.58212e+06	1.85089	8.10304e-05
	1.85908	0.0031	20.2622	1.58113e+06	1.85908	7.86893e-05
	1.86727	0.00311	20.2704	1.58014e+06	1.86727	7.70323e-05
	1.87546	0.00313	20.2786	1.57929e+06	1.87546	7.58932e-05
	1.88365	0.00314	20.2868	1.57847e+06	1.88365	7.55528e-05
	1.89184	0.00315	20.295	1.57776e+06	1.89184	7.56575e-05
	1.90003	0.00316	20.3032	1.57716e+06	1.90003	7.60546e-05
	1.90822	0.00316	20.3114	1.57661e+06	1.90822	7.80276e-05
	1.91641	0.00317	20.3196	1.57581e+06	1.91641	8.14562e-05
	1.9246	0.00319	20.3278	1.57494e+06	1.9246	8.54855e-05
	1.93279	0.00321	20.3359	1.57414e+06	1.93279	8.94089e-05
	1.94098	0.00322	20.3441	1.57321e+06	1.94098	9.304e-05
	1.94917	0.00324	20.3523	1.57221e+06	1.94917	9.62591e-05
	1.95736	0.00325	20.3605	1.57141e+06	1.95736	9.90609e-05
	1.96555	0.00326	20.3687	1.57082e+06	1.96555	0.000101026
	1.97374	0.00326	20.3769	1.57034e+06	1.97374	9.88272e-05
	1.98193	0.00327	20.3851	1.56991e+06	1.98193	9.91735e-05
	1.99012	0.00328	20.3933	1.5692e+06	1.99012	0.000101121
	1.99831	0.00328	20.4015	1.56825e+06	1.99831	0.000103021
	2.0065	0.00329	20.4096	1.56734e+06	2.0065	0.000104694
	2.01469	0.00329	20.4178	1.56659e+06	2.01469	0.000105971
	2.02288	0.0033	20.426	1.56597e+06	2.02288	0.000104276
	2.03107	0.0033	20.4342	1.56548e+06	2.03107	0.000104624
	2.03926	0.00329	20.4424	1.56469e+06	2.03926	0.000112691
	2.04745	0.00327	20.4506	1.56387e+06	2.04745	0.000121908
	2.05564	0.00327	20.4588	1.56325e+06	2.05564	0.000129975
	2.06383	0.00327	20.467	1.56245e+06	2.06383	0.000136389
	2.07202	0.00329	20.4752	1.56147e+06	2.07202	0.000140151
	2.08021	0.0033	20.4834	1.56059e+06	2.0802	0.000136303
	2.0884	0.00331	20.4915	1.55967e+06	2.08839	0.000130794
	2.09659	0.00332	20.4997	1.55872e+06	2.09658	0.000125653
	2.10478	0.00332	20.5079	1.55785e+06	2.10477	0.000120792
	2.11296	0.00332	20.5161	1.55704e+06	2.11296	0.000115656
	2.12115	0.00332	20.5243	1.55629e+06	2.12115	0.000105842
	2.12934	0.00332	20.5325	1.55559e+06	2.12934	9.97802e-05
	2.13753	0.00332	20.5407	1.55499e+06	2.13753	9.6113e-05
	2.14572	0.00332	20.5489	1.55439e+06	2.14572	9.34469e-05
	2.15391	0.00331	20.5571	1.5533e+06	2.15391	9.20099e-05
	2.1621	0.00331	20.5652	1.55211e+06	2.1621	9.13677e-05
	2.17029	0.00331	20.5734	1.55103e+06	2.17029	9.09804e-05
	2.17848	0.0033	20.5816	1.55018e+06	2.17848	9.02415e-05
	2.18667	0.00329	20.5898	1.54947e+06	2.18667	8.90327e-05
	2.19486	0.00327	20.598	1.54866e+06	2.19486	8.69792e-05
	2.20305	0.00325	20.6062	1.54759e+06	2.20305	8.46914e-05
	2.21124	0.00324	20.6144	1.5466e+06	2.21124	8.23936e-05
	2.21943	0.00322	20.6226	1.54568e+06	2.21943	8.22305e-05
	2.22762	0.00319	20.6308	1.54445e+06	2.22762	8.36405e-05
	2.23581	0.00315	20.639	1.54324e+06	2.23581	8.56915e-05
	2.244	0.00311	20.6471	1.54222e+06	2.244	8.72079e-05
	2.25219	0.00309	20.6553	1.54134e+06	2.25219	8.79384e-05
	2.26038	0.00307	20.6635	1.54052e+06	2.26038	8.73003e-05
	2.26857	0.00306	20.6717	1.53962e+06	2.26857	8.39112e-05
	2.27676	0.00305	20.6799	1.53881e+06	2.27676	8.14895e-05
	2.28495	0.00303	20.6881	1.53789e+06	2.28495	8.04082e-05
	2.29314	0.00302	20.6963	1.53689e+06	2.29314	7.97897e-05
	2.30133	0.00299	20.7045	1.53572e+06	2.30133	7.94312e-05
	2.30952	0.00297	20.7127	1.5346e+06	2.30952	7.92308e-05
	2.31771	0.00296	20.7209	1.5336e+06	2.31771	7.9036e-05
	2.3259	0.00295	20.7291	1.53255e+06	2.3259	7.88092e-05
	2.33409	0.00294	20.7372	1.53146e+06	2.33409	7.81327e-05
	2.34228	0.00294	20.7454	1.53046e+06	2.34228	7.7003e-05
	2.35047	0.00293	20.7536	1.52966e+06	2.35047	7.5485e-05
	2.35866	0.00291	20.7618	1.52892e+06	2.35866	7.20932e-05
	2.36685	0.00289	20.77	1.5283e+06	2.36685	6.42876e-05
	2.37504	0.00286	20.7782	1.52761e+06	2.37504	5.04998e-05
	2.38323	0.00283	20.7864	1.52648e+06	2.38323	3.97228e-05
	2.39142	0.0028	20.7946	1.52533e+06	2.39142	3.26692e-05
	2.39961	0.00277	20.8028	1.52443e+06	2.39961	2.84949e-05
	2.4078	0.00273	20.8109	1.52354e+06	2.4078	2.59694e-05
	2.41599	0.0027	20.8191	1.52277e+06	2.41599	2.49637e-05
	2.42418	0.00268	20.8273	1.52209e+06	2.42418	2.94387e-05
	2.43237	0.00266	20.8355	1.52118e+06	2.43237	3.81123e-05
	2.44056	0.00264	20.8437	1.52025e+06	2.44056	4.7492e-05
	2.44875	0.00263	20.8519	1.5194e+06	2.44875	5.50419e-05
	2.45694	0.00262	20.8601	1.51844e+06	2.45693	6.03883e-05
	2.46513	0.00261	20.8683	1.51725e+06	2.46512	6.2332e-05
	2.47332	0.00259	20.8765	1.51607e+06	2.47331	7.00632e-05
	2.48151	0.00256	20.8847	1.51503e+06	2.4815	7.95208e-05
	2.48969	0.00255	20.8928	1.51409e+06	2.48969	8.81165e-05
	2.49788	0.00256	20.901	1.51284e+06	2.49788	9.57762e-05
	2.50607	0.00258	20.9092	1.51149e+06	2.50607	0.00010237
	2.51426	0.0026	20.9174	1.51004e+06	2.51426	0.000103411
	2.52245	0.00262	20.9256	1.50866e+06	2.52245	0.000107165
	2.53064	0.00264	20.9338	1.50749e+06	2.53064	0.000117916
	2.53883	0.00266	20.942	1.50657e+06	2.53883	0.00012976
	2.54702	0.00267	20.9502	1.50602e+06	2.54702	0.000140748
	2.55521	0.00267	20.9584	1.50539e+06	2.55521	0.000150833
	2.5634	0.00265	20.9666	1.50474e+06	2.5634	0.000160063
	2.57159	0.00263	20.9747	1.50409e+06	2.57159	0.0001647
	2.57978	0.00261	20.9829	1.503e+06	2.57978	0.000164572
	2.58797	0.00258	20.9911	1.50169e+06	2.58797	0.000157647
	2.59616	0.00256	20.9993	1.5006e+06	2.59616	0.000149507
	2.60435	0.00253	21.0075	1.49971e+06	2.60435	0.000137896
	2.61254	0.0025	21.0157	1.49895e+06	2.61254	0.000129958
	2.62073	0.00248	21.0239	1.49792e+06	2.62073	0.000125424
	2.62892	0.00247	21.0321	1.49678e+06	2.62892	0.000122062
	2.63711	0.00246	21.0403	1.4958e+06	2.63711	0.000119242
	2.6453	0.00247	21.0484	1.49482e+06	2.6453	0.000116765
	2.65349	0.00247	21.0566	1.49346e+06	2.65349	0.000114569
	2.66168	0.00248	21.0648	1.49212e+06	2.66168	0.000114871
	2.66987	0.00248	21.073	1.49108e+06	2.66987	0.000115904
	2.67806	0.00249	21.0812	1.49013e+06	2.67806	0.000116817
	2.68625	0.00249	21.0894	1.48887e+06	2.68625	0.000117588
	2.69444	0.0025	21.0976	1.48776e+06	2.69444	0.00011796
	2.70263	0.00249	21.1058	1.48668e+06	2.70263	0.00011675
	2.71082	0.00247	21.114	1.48535e+06	2.71082	0.000117027
	2.71901	0.00245	21.1222	1.48413e+06	2.71901	0.000118169
	2.7272	0.00245	21.1303	1.48273e+06	2.7272	0.000119132
	2.73539	0.00245	21.1385	1.48133e+06	2.73539	0.000119775
	2.74358	0.00246	21.1467	1.47982e+06	2.74358	0.000119907
	2.75177	0.00246			2.75177	0.00011746
	2.75996	0.00246			2.75996	0.00011769
	2.76815	0.00246			2.76815	0.000121191
	2.77634	0.00245			2.77634	0.000126146
	2.78453	0.00243			2.78453	0.000130962
	2.79272	0.00242			2.79272	0.000135324
	2.80091	0.00241			2.80091	0.000139032
	2.8091	0.00241			2.8091	0.000141704
	2.81729	0.00242			2.81729	0.000143812
	2.82548	0.00242			2.82548	0.000147778
	2.83367	0.00241			2.83366	0.000152412
	2.84186	0.0024			2.84185	0.000156799
	2.85005	0.00239			2.85004	0.000160684
	2.85824	0.00238			2.85823	0.000164058
	2.86643	0.00237			2.86642	0.000166807
	2.87461	0.00236			2.87461	0.000161275
	2.8828	0.00235			2.8828	0.000151465
	2.89099	0.00233			2.89099	0.000146812
	2.89918	0.00232			2.89918	0.000144989
	2.90737	0.00231			2.90737	0.000143832
	2.91556	0.00231			2.91556	0.000143085
	2.92375	0.00232			2.92375	0.000143397
	2.93194	0.00232			2.93194	0.000147341
	2.94013	0.00233			2.94013	0.000152307
	2.94832	0.00234			2.94832	0.000156957
	2.95651	0.00234			2.95651	0.000161221
	2.9647	0.00235			2.9647	0.000165114
	2.97289	0.00235			2.97289	0.000168264
	2.98108	0.00236			2.98108	0.000167809
	2.98927	0.00237			2.98927	0.000163186
	2.99746	0.00238			2.99746	0.000153055
	3.00565	0.00239			3.00565	0.000142255
	3.01384	0.0024			3.01384	0.00013234
	3.02203	0.0024			3.02203	0.000123235
	3.03022	0.00241			3.03022	0.000113803
	3.03841	0.00241			3.03841	0.000105744
	3.0466	0.00241			3.0466	0.000106133
	3.05479	0.0024			3.05479	0.000108587
	3.06298	0.0024			3.06298	0.000110576
	3.07117	0.00239			3.07117	0.000111818
	3.07936	0.00239			3.07936	0.000111731
	3.08755	0.00239			3.08755	0.000102293
	3.09574	0.0024			3.09574	9.51653e-05
	3.10393	0.0024			3.10393	9.29629e-05
	3.11212	0.0024			3.11212	9.33794e-05
	3.12031	0.0024			3.12031	9.47679e-05
	3.1285	0.00241			3.1285	9.59601e-05
	3.13669	0.00241			3.13669	9.67319e-05
	3.14488	0.00243			3.14488	9.52492e-05
	3.15307	0.00245			3.15307	9.42165e-05
	3.16126	0.00247			3.16126	9.39983e-05
	3.16945	0.0025			3.16945	9.39264e-05
	3.17764	0.00252			3.17764	9.38578e-05
	3.18583	0.00253			3.18583	9.3773e-05
	3.19402	0.00255			3.19402	9.30781e-05
	3.20221	0.00257			3.20221	8.98035e-05
	3.2104	0.0026			3.21039	8.73523e-05
	3.21859	0.00263			3.21858	8.68014e-05
	3.22678	0.00266			3.22677	8.76173e-05
	3.23497	0.00269			3.23496	8.90348e-05
	3.24316	0.00271			3.24315	9.08404e-05
	3.25135	0.00272			3.25134	9.26276e-05
	3.25953	0.00271			3.25953	9.42482e-05
	3.26772	0.0027			3.26772	9.5699e-05
	3.27591	0.00269			3.27591	9.68226e-05
	3.2841	0.00268			3.2841	9.63638e-05
	3.29229	0.00267			3.29229	0.000100877
	3.30048	0.00265			3.30048	0.000111263
	3.30867	0.00264			3.30867	0.000122756
	3.31686	0.00262			3.31686	0.000133263
	3.32505	0.00261			3.32505	0.00014263
	3.33324	0.0026			3.33324	0.000150683
	3.34143	0.00259			3.34143	0.000153259
	3.34962	0.00258			3.34962	0.000153703
	3.35781	0.00257			3.35781	0.00015346
	3.366	0.00256			3.366	0.000151477
	3.37419	0.00255			3.37419	0.000149
	3.38238	0.00255			3.38238	0.000146512
	3.39057	0.00254			3.39057	0.000143703
	3.39876	0.00254			3.39876	0.000138105
	3.40695	0.00254			3.40695	0.000129635
	3.41514	0.00254			3.41514	0.000123257
	3.42333	0.00254			3.42333	0.000118672
	3.43152	0.00254			3.43152	0.000114749
	3.43971	0.00254			3.43971	0.000111152
	3.4479	0.00252			3.4479	0.000107817
	3.45609	0.00249			3.45609	0.00010302
	3.46428	0.00246			3.46428	9.99262e-05
	3.47247	0.00243			3.47247	9.90328e-05
	3.48066	0.00241			3.48066	9.92444e-05
	3.48885	0.0024			3.48885	9.96466e-05
	3.49704	0.00238			3.49704	0.000100026
	3.50523	0.00238			3.50523	0.000100374
	3.51342	0.00237			3.51342	0.000102256
	3.52161	0.00237			3.52161	0.000105236
	3.5298	0.00237			3.5298	0.000108576
	3.53799	0.00236			3.53799	0.000111247
	3.54618	0.00234			3.54618	0.000113039
	3.55437	0.00231			3.55437	0.000113613
	3.56256	0.00229			3.56256	0.000108654
	3.57075	0.00227			3.57075	0.000106487
	3.57894	0.00225			3.57894	0.00010687
	3.58713	0.00223			3.58712	0.000107692
	3.59532	0.00222			3.59531	0.000108429
	3.60351	0.0022			3.6035	0.000109032
	3.6117	0.00219			3.61169	0.00010934
	3.61989	0.00217			3.61988	0.000108941
	3.62808	0.00215			3.62807	0.000107076
	3.63627	0.00212			3.63626	0.000102299
	3.64445	0.0021			3.64445	9.89396e-05
	3.65264	0.00207			3.65264	9.70335e-05
	3.66083	0.00205			3.66083	9.60871e-05
	3.66902	0.00203			3.66902	9.86318e-05
	3.67721	0.00204			3.67721	0.000101958
	3.6854	0.00205			3.6854	0.000105015
	3.69359	0.00206			3.69359	0.000107762
	3.70178	0.00207			3.70178	0.000110202
	3.70997	0.00208			3.70997	0.000112297
	3.71816	0.00209			3.71816	0.000113829
	3.72635	0.0021			3.72635	0.000114825
	3.73454	0.0021			3.73454	0.000115489
	3.74273	0.0021			3.74273	0.000115894
	3.75092	0.0021			3.75092	0.000114668
	3.75911	0.0021			3.75911	0.000109896
	3.7673	0.0021			3.7673	0.000108064
	3.77549	0.00211			3.77549	0.000108305
	3.78368	0.00212			3.78368	0.000109629
	3.79187	0.00213			3.79187	0.000113373
	3.80006	0.00214			3.80006	0.000118484
	3.80825	0.00215			3.80825	0.000121764
	3.81644	0.00218			3.81644	0.00012254
	3.82463	0.00221			3.82463	0.000119239
	3.83282	0.00224			3.83282	0.000119132
	3.84101	0.00227			3.84101	0.000120176
	3.8492	0.00229			3.8492	0.000121034
	3.85739	0.00231			3.85739	0.000121633
	3.86558	0.00233			3.86558	0.000119858
	3.87377	0.00234			3.87377	0.000118607
	3.88196	0.00236			3.88196	0.000118862
	3.89015	0.00237			3.89015	0.000121612
	3.89834	0.00237			3.89834	0.000125862
	3.90653	0.00237			3.90653	0.000131145
	3.91472	0.00237			3.91472	0.000137394
	3.92291	0.00237			3.92291	0.000143773
	3.9311	0.00237			3.9311	0.000149795
	3.93929	0.00236			3.93929	0.000155235
	3.94748	0.00235			3.94748	0.000160088
	3.95567	0.00234			3.95567	0.000163756
	3.96386	0.00235			3.96385	0.000163064
	3.97205	0.00236			3.97204	0.000162115
	3.98024	0.00237			3.98023	0.000161913
	3.98843	0.00238			3.98842	0.000161956
	3.99662	0.00239			3.99661	0.000161501
	4.00481	0.0024			4.0048	0.000160396
	4.013	0.00239			4.01299	0.00015884
	4.02118	0.00237			4.02118	0.000156916
	4.02937	0.00235			4.02937	0.000153661
	4.03756	0.00233			4.03756	0.000151583
	4.04575	0.00231			4.04575	0.000150258
	4.05394	0.00229			4.05394	0.000148721
	4.06213	0.00227			4.06213	0.000146821
	4.07032	0.00224			4.07032	0.000144202
	4.07851	0.00221			4.07851	0.000142946
	4.0867	0.0022			4.0867	0.000143197
	4.09489	0.0022			4.09489	0.000143735
	4.10308	0.00221			4.10308	0.000144202
	4.11127	0.00222			4.11127	0.000144594
	4.11946	0.00222			4.11946	0.000141898
	4.12765	0.00222			4.12765	0.000147677
	4.13584	0.00222			4.13584	0.000155803
	4.14403	0.0022			4.14403	0.000163254
	4.15222	0.00219			4.15222	0.000170079
	4.16041	0.00218			4.16041	0.000176071
	4.1686	0.00218			4.1686	0.000180878
	4.17679	0.00218			4.17679	0.000179286
	4.18498	0.00218			4.18498	0.000178648
	4.19317	0.00219			4.19317	0.000179914
	4.20136	0.0022			4.20136	0.000181909
	4.20955	0.00221			4.20955	0.000184041
	4.21774	0.00222			4.21774	0.000186025
	4.22593	0.00223			4.22593	0.000187823
	4.23412	0.00224			4.23412	0.000189288
	4.24231	0.00224			4.24231	0.000189717
	4.2505	0.00224			4.2505	0.000187705
	4.25869	0.00223			4.25869	0.000184283
	4.26688	0.00221			4.26688	0.000179942
	4.27507	0.00219			4.27507	0.00017583
	4.28326	0.00218			4.28326	0.000172094
	4.29145	0.00218			4.29145	0.000168654
	4.29964	0.00217			4.29964	0.000165297
	4.30783	0.00217			4.30783	0.000160997
	4.31602	0.00215			4.31602	0.000157154
	4.32421	0.00211			4.32421	0.000153955
	4.3324	0.00207			4.3324	0.000150921
	4.34059	0.00203			4.34058	0.000147932
	4.34878	0.00199			4.34877	0.000144038
	4.35697	0.00196			4.35696	0.000137371
	4.36516	0.00194			4.36515	0.000130566
	4.37335	0.00192			4.37334	0.000125756
	4.38154	0.0019			4.38153	0.000122434
	4.38973	0.00189			4.38972	0.000119863
	4.39792	0.00189			4.39791	0.000117863
	4.4061	0.00188			4.4061	0.000116574
	4.41429	0.00186			4.41429	0.000115532
	4.42248	0.00184			4.42248	0.000114386
	4.43067	0.00182			4.43067	0.000113086
	4.43886	0.0018			4.43886	0.000111452
	4.44705	0.00179			4.44705	0.000108899
	4.45524	0.00178			4.45524	0.000101847
	4.46343	0.00177			4.46343	9.60085e-05
	4.47162	0.00176			4.47162	9.14709e-05
	4.47981	0.00175			4.47981	8.74194e-05
	4.488	0.00175			4.488	8.37645e-05
	4.49619	0.00175			4.49619	8.16548e-05
	4.50438	0.00176			4.50438	8.17829e-05
	4.51257	0.00177			4.51257	8.2678e-05
	4.52076	0.00178			4.52076	8.35295e-05
	4.52895	0.0018			4.52895	8.42448e-05
	4.53714	0.00181			4.53714	8.46598e-05
	4.54533	0.00183			4.54533	8.35167e-05
	4.55352	0.00185			4.55352	8.09527e-05
	4.56171	0.00187			4.56171	8.02657e-05
	4.5699	0.00186			4.5699	8.22419e-05
	4.57809	0.00184			4.57809	8.61312e-05
	4.58628	0.00181			4.58628	8.9818e-05
	4.59447	0.00179			4.59447	9.27679e-05
	4.60266	0.00178			4.60266	9.40435e-05
	4.61085	0.00178			4.61085	9.19823e-05
	4.61904	0.00179			4.61904	8.56982e-05
	4.62723	0.00181			4.62723	7.80882e-05
	4.63542	0.00182			4.63542	7.40842e-05
	4.64361	0.00183			4.64361	7.38025e-05
	4.6518	0.00184			4.6518	7.54406e-05
	4.65999	0.00185			4.65999	7.77473e-05
	4.66818	0.00185			4.66818	7.95041e-05
	4.67637	0.00185			4.67637	8.04663e-05
	4.68456	0.00184			4.68456	7.81907e-05
	4.69275	0.00183			4.69275	7.50297e-05
	4.70094	0.00182			4.70094	7.23917e-05
	4.70913	0.00182			4.70913	7.15246e-05
	4.71732	0.00182			4.71731	7.18844e-05
	4.72551	0.00181			4.7255	7.27679e-05
	4.7337	0.00181			4.73369	7.36941e-05
	4.74189	0.00181			4.74188	7.42217e-05
	4.75008	0.00181			4.75007	7.42793e-05
	4.75827	0.0018			4.75826	7.45161e-05
	4.76646	0.0018			4.76645	7.49106e-05
	4.77465	0.00181			4.77464	7.53915e-05
	4.78284	0.00181			4.78283	7.90779e-05
	4.79102	0.00182			4.79102	8.45296e-05
	4.79921	0.00183			4.79921	9.49238e-05
	4.8074	0.00183			4.8074	0.000107785
	4.81559	0.00182			4.81559	0.000120505
	4.82378	0.00181			4.82378	0.000132484
	4.83197	0.00181			4.83197	0.000140954
	4.84016	0.0018			4.84016	0.000145354
	4.84835	0.0018			4.84835	0.000143352
	4.85654	0.0018			4.85654	0.000143438
	4.86473	0.00179			4.86473	0.000146593
	4.87292	0.00179			4.87292	0.000150406
	4.88111	0.00178			4.88111	0.000154312
	4.8893	0.00177			4.8893	0.000160142
	4.89749	0.00176			4.89749	0.000167491
	4.90568	0.00175			4.90568	0.000173939
	4.91387	0.00173			4.91387	0.000178931
	4.92206	0.00172			4.92206	0.000181549
	4.93025	0.00171			4.93025	0.000179745
	4.93844	0.00171			4.93844	0.000176665
	4.94663	0.00171			4.94663	0.000175487
	4.95482	0.00171			4.95482	0.000175011
	4.96301	0.00172			4.96301	0.000174611
	4.9712	0.00172			4.9712	0.000174182
	4.97939	0.00172			4.97939	0.000173701
	4.98758	0.00171			4.98758	0.00017324
	4.99577	0.0017			4.99577	0.00017282
	5.00396	0.00167			5.00396	0.00017243
	5.01215	0.00164			5.01215	0.000164417
	5.02034	0.00162			5.02034	0.000157017
	5.02853	0.00161			5.02853	0.000151827
	5.03672	0.00161			5.03672	0.000147698
	5.04491	0.00161			5.04491	0.000144003
	5.0531	0.00162			5.0531	0.000140593
	5.06129	0.00163			5.06129	0.000138993
	5.06948	0.00164			5.06948	0.00013837
	5.07767	0.00165			5.07767	0.000138092
	5.08586	0.00166			5.08586	0.000137888
	5.09405	0.00168			5.09404	0.000137697
	5.10224	0.00169			5.10223	0.000137444
	5.11043	0.00171			5.11042	0.00013474
	5.11862	0.00173			5.11861	0.000131739
	5.12681	0.00174			5.1268	0.000129056
	5.135	0.00175			5.13499	0.000126591
	5.14319	0.00175			5.14318	0.000124324
	5.15138	0.00175			5.15137	0.00012187
	5.15957	0.00175			5.15956	0.000119836
	5.16776	0.00176			5.16775	0.000118225
	5.17594	0.00176			5.17594	0.000116719
	5.18413	0.00177			5.18413	0.00011524
	5.19232	0.00177			5.19232	0.000113226
	5.20051	0.00177			5.20051	0.000113635
	5.2087	0.00177			5.2087	0.000115365
	5.21689	0.00176			5.21689	0.000117435
	5.22508	0.00177			5.22508	0.000119287
	5.23327	0.00177			5.23327	0.000120807
	5.24146	0.00179			5.24146	0.000120478
	5.24965	0.00181			5.24965	0.000112916
	5.25784	0.00182			5.25784	0.000100918
	5.26603	0.00183			5.26603	8.5998e-05
	5.27422	0.00184			5.27422	7.27648e-05
	5.28241	0.00185			5.28241	6.34654e-05
	5.2906	0.00186			5.2906	5.68622e-05
	5.29879	0.00186			5.29879	5.11183e-05
	5.30698	0.00187			5.30698	4.57831e-05
	5.31517	0.00187			5.31517	4.07196e-05
	5.32336	0.00185			5.32336	3.59871e-05
	5.33155	0.00184			5.33155	3.15945e-05
	5.33974	0.00181			5.33974	2.74701e-05
	5.34793	0.00178			5.34793	2.0139e-05
	5.35612	0.00175			5.35612	9.11218e-06
	5.36431	0.00173			5.36431	9.23187e-07
	5.3725	0.0017			5.3725	1.18762e-07
	5.38069	0.00169			5.38069	4.84375e-06
	5.38888	0.00169			5.38888	1.11557e-05
	5.39707	0.00169			5.39707	1.7336e-05
	5.40526	0.0017			5.40526	2.31029e-05
	5.41345	0.0017			5.41345	2.76341e-05
	5.42164	0.0017			5.42164	3.07748e-05
	5.42983	0.0017			5.42983	2.9998e-05
	5.43802	0.0017			5.43802	2.94782e-05
	5.44621	0.00168			5.44621	2.99404e-05
	5.4544	0.00165			5.4544	3.06342e-05
	5.46259	0.00163			5.46259	3.14004e-05
	5.47078	0.00161			5.47077	3.58169e-05
	5.47897	0.00159			5.47896	4.26886e-05
	5.48716	0.00156			5.48715	4.96023e-05
	5.49535	0.00153			5.49534	5.60087e-05
	5.50354	0.00151			5.50353	6.1619e-05
	5.51173	0.0015			5.51172	6.64023e-05
	5.51992	0.0015			5.51991	7.04999e-05
	5.52811	0.0015			5.5281	7.39883e-05
	5.5363	0.0015			5.53629	7.66316e-05
	5.54449	0.0015			5.54448	7.69909e-05
	5.55267	0.0015			5.55267	7.48203e-05
	5.56086	0.0015			5.56086	7.27026e-05
	5.56905	0.0015			5.56905	7.09778e-05
	5.57724	0.00151			5.57724	6.94985e-05
	5.58543	0.00152			5.58543	6.81682e-05
	5.59362	0.00153			5.59362	6.98691e-05
	5.60181	0.00154			5.60181	7.24008e-05
	5.61	0.00155			5.61	7.48266e-05
	5.61819	0.00155			5.61819	7.83077e-05
	5.62638	0.00156			5.62638	8.24963e-05
	5.63457	0.00157			5.63457	8.81816e-05
	5.64276	0.00158			5.64276	9.41596e-05
	5.65095	0.0016			5.65095	9.97566e-05
	5.65914	0.00162			5.65914	0.000104896
	5.66733	0.00163			5.66733	0.000109604
	5.67552	0.00165			5.67552	0.000113791
	5.68371	0.00166			5.68371	0.000116753
	5.6919	0.00167			5.6919	0.000115235
	5.70009	0.00165			5.70009	0.000115386
	5.70828	0.00161			5.70828	0.000119133
	5.71647	0.00159			5.71647	0.000123578
	5.72466	0.00158			5.72466	0.000129332
	5.73285	0.00157			5.73285	0.000135897
	5.74104	0.00157			5.74104	0.000142502
	5.74923	0.00157			5.74923	0.000148147
	5.75742	0.00156			5.75742	0.000152653
	5.76561	0.00157			5.76561	0.000152647
	5.7738	0.00157			5.7738	0.000150504
	5.78199	0.00158			5.78199	0.000148102
	5.79018	0.00159			5.79018	0.000145693
	5.79837	0.00159			5.79837	0.00014312
	5.80656	0.0016			5.80656	0.000140029
	5.81475	0.0016			5.81475	0.000135044
	5.82294	0.0016			5.82294	0.000129256
	5.83113	0.00159			5.83113	0.000124376
	5.83932	0.00157			5.83932	0.000125292
	5.84751	0.00156			5.8475	0.000128346
	5.8557	0.00156			5.85569	0.000131958
	5.86389	0.00157			5.86388	0.000135887
	5.87208	0.00158			5.87207	0.0001398
	5.88027	0.00159			5.88026	0.000143622
	5.88846	0.0016			5.88845	0.00014719
	5.89665	0.00161			5.89664	0.000151381
	5.90484	0.00162			5.90483	0.000155683
	5.91303	0.00162			5.91302	0.000159762
	5.92122	0.00162			5.92121	0.000163108
	5.92941	0.0016			5.9294	0.00016563
	5.93759	0.00157			5.93759	0.000165824
	5.94578	0.00155			5.94578	0.000162024
	5.95397	0.00152			5.95397	0.00015751
	5.96216	0.0015			5.96216	0.000153419
	5.97035	0.00148			5.97035	0.00014966
	5.97854	0.00147			5.97854	0.000146185
	5.98673	0.00146			5.98673	0.000142211
	5.99492	0.00145			5.99492	0.000135416
	6.00311	0.00144			6.00311	0.000128748
	6.0113	0.00143			6.0113	0.000123002
	6.01949	0.00141			6.01949	0.000118032
	6.02768	0.00139			6.02768	0.000118287
	6.03587	0.00137			6.03587	0.000122433
	6.04406	0.00135			6.04406	0.000129451
	6.05225	0.00134			6.05225	0.000137187
	6.06044	0.00133			6.06044	0.000144548
	6.06863	0.00133			6.06863	0.000151271
	6.07682	0.00132			6.07682	0.000157362
	6.08501	0.00132			6.08501	0.00016276
	6.0932	0.00131			6.0932	0.00016713
	6.10139	0.00131			6.10139	0.000170444
	6.10958	0.00131			6.10958	0.000170719
	6.11777	0.00132			6.11777	0.000169865
	6.12596	0.00133			6.12596	0.000170878
	6.13415	0.00135			6.13415	0.00017323
	6.14234	0.00137			6.14234	0.000175658
	6.15053	0.00138			6.15053	0.000176984
	6.15872	0.00139			6.15872	0.000177018
	6.16691	0.00139			6.16691	0.000174472
	6.1751	0.00138			6.1751	0.000169291
	6.18329	0.00137			6.18329	0.000168593
	6.19148	0.00135			6.19148	0.000169837
	6.19967	0.00134			6.19967	0.000170969
	6.20786	0.00133			6.20786	0.000171819
	6.21605	0.00132			6.21605	0.000172147
	6.22424	0.00131			6.22423	0.000172937
	6.23243	0.0013			6.23242	0.000177686
	6.24062	0.00129			6.24061	0.000183224
	6.24881	0.00128			6.2488	0.000186318
	6.257	0.00128			6.25699	0.000185336
	6.26519	0.00127			6.26518	0.000184411
	6.27338	0.00126			6.27337	0.000183992
	6.28157	0.00125			6.28156	0.000183296
	6.28976	0.00124			6.28975	0.000182197
	6.29795	0.00123			6.29794	0.000180239
	6.30614	0.00122			6.30613	0.000176104
	6.31433	0.00121			6.31432	0.000167476
	6.32251	0.00119			6.32251	0.000161457
	6.3307	0.00118			6.3307	0.000157017
	6.33889	0.00117			6.33889	0.00015291
	6.34708	0.00115			6.34708	0.000149057
	6.35527	0.00114			6.35527	0.000144935
	6.36346	0.00113			6.36346	0.000141438
	6.37165	0.00113			6.37165	0.000138371
	6.37984	0.00114			6.37984	0.000137629
	6.38803	0.00114			6.38803	0.000138235
	6.39622	0.00115			6.39622	0.000139646
	6.40441	0.00114			6.40441	0.000143298
	6.4126	0.00114			6.4126	0.000149918
	6.42079	0.00114			6.42079	0.0001594
	6.42898	0.00115			6.42898	0.000168909
	6.43717	0.00116			6.43717	0.00017688
	6.44536	0.00116			6.44536	0.00018152
	6.45355	0.00117			6.45355	0.00018779
	6.46174	0.00116			6.46174	0.000195285
	6.46993	0.00115			6.46993	0.000202857
	6.47812	0.00114			6.47812	0.000209734
	6.48631	0.00113			6.48631	0.00021578
	6.4945	0.00113			6.4945	0.000219467
	6.50269	0.00113			6.50269	0.000219699
	6.51088	0.00113			6.51088	0.000217356
	6.51907	0.00113			6.51907	0.000212903
	6.52726	0.00113			6.52726	0.000207358
	6.53545	0.00112			6.53545	0.000200069
	6.54364	0.00109			6.54364	0.000190872
	6.55183	0.00107			6.55183	0.000177859
	6.56002	0.00107			6.56002	0.000165918
	6.56821	0.00107			6.56821	0.000163614
	6.5764	0.00108			6.5764	0.00016493
	6.58459	0.0011			6.58459	0.000166395
	6.59278	0.00111			6.59278	0.000167722
	6.60097	0.00113			6.60096	0.000168841
	6.60916	0.00115			6.60915	0.000172029
	6.61735	0.00117			6.61734	0.000176453
	6.62554	0.00119			6.62553	0.000181596
	6.63373	0.00121			6.63372	0.000188108
	6.64192	0.00123			6.64191	0.000194683
	6.65011	0.00126			6.6501	0.000200697
	6.6583	0.00128			6.65829	0.00020614
	6.66649	0.0013			6.66648	0.000210976
	6.67468	0.00131			6.67467	0.000215374
	6.68287	0.00132			6.68286	0.00021666
	6.69106	0.00132			6.69105	0.00021639
	6.69925	0.00131			6.69924	0.000216446
	6.70743	0.00131			6.70743	0.000216559
	6.71562	0.00131			6.71562	0.000216549
	6.72381	0.00131			6.72381	0.000216209
	6.732	0.0013			6.732	0.000215809
	6.74019	0.00129			6.74019	0.000215441
	6.74838	0.00127			6.74838	0.000215097
	6.75657	0.00125			6.75657	0.000214179
	6.76476	0.00123			6.76476	0.000211775
	6.77295	0.00121			6.77295	0.000214664
	6.78114	0.00119			6.78114	0.000219393
	6.78933	0.00117			6.78933	0.000224238
	6.79752	0.00116			6.79752	0.000228889
	6.80571	0.00115			6.80571	0.000233104
	6.8139	0.00115			6.8139	0.000236867
	6.82209	0.00116			6.82209	0.000240121
	6.83028	0.00116			6.83028	0.000241716
	6.83847	0.00116			6.83847	0.000239937
	6.84666	0.00117			6.84666	0.000234526
	6.85485	0.00116			6.85485	0.000228976
	6.86304	0.00116			6.86304	0.000228499
	6.87123	0.00115			6.87123	0.000229696
	6.87942	0.00113			6.87942	0.000230865
	6.88761	0.00111			6.88761	0.000231931
	6.8958	0.00108			6.8958	0.000232299
	6.90399	0.00106			6.90399	0.000234906
	6.91218	0.00104			6.91218	0.000238401
	6.92037	0.00102			6.92037	0.000241804
	6.92856	0.000997866			6.92856	0.000244742
	6.93675	0.000972552			6.93675	0.000247165
	6.94494	0.000945337			6.94494	0.000246414
	6.95313	0.000919802			6.95313	0.000245066
	6.96132	0.000895828			6.96132	0.000244131
	6.96951	0.000871789			6.96951	0.000243524
	6.9777	0.000851707			6.97769	0.000243047
	6.98589	0.000847447			6.98588	0.000242441
	6.99408	0.00085854			6.99407	0.000241657
	7.00227	0.000873439			7.00226	0.000239353
	7.01046	0.000887128			7.01045	0.000235236
	7.01865	0.000899433			7.01864	0.00022915
	7.02684	0.000900251			7.02683	0.000222389
	7.03503	0.000882022			7.03502	0.000218754
	7.04322	0.000854724			7.04321	0.000216264
	7.05141	0.000830114			7.0514	0.000213062
	7.0596	0.000813473			7.05959	0.000209605
	7.06779	0.000800292			7.06778	0.000206117
	7.07598	0.00078837			7.07597	0.000202105
	7.08416	0.000774561			7.08416	0.00019666
	7.09235	0.000755554			7.09235	0.000193339
	7.10054	0.000734521			7.10054	0.000193033
	7.10873	0.000715011			7.10873	0.000193828
	7.11692	0.00069642			7.11692	0.000194839
	7.12511	0.000678169			7.12511	0.000195707
	7.1333	0.000672652			7.1333	0.000196369
	7.14149	0.000682559			7.14149	0.000196257
	7.14968	0.000692376			7.14968	0.000195255
	7.15787	0.000701826			7.15787	0.000194923
	7.16606	0.000709759			7.16606	0.000195138
	7.17425	0.000714985			7.17425	0.000195289
	7.18244	0.000717389			7.18244	0.000195257
	7.19063	0.000716216			7.19063	0.000192702
	7.19882	0.00071098			7.19882	0.000190744
	7.20701	0.000697245			7.20701	0.000189519
	7.2152	0.000670183			7.2152	0.000187529
	7.22339	0.000645644			7.22339	0.000184483
	7.23158	0.000637054			7.23158	0.000179452
	7.23977	0.000635243			7.23977	0.000176998
	7.24796	0.00063616			7.24796	0.000176973
	7.25615	0.000643348			7.25615	0.00017743
	7.26434	0.000657886			7.26434	0.000177881
	7.27253	0.000675545			7.27253	0.000177887
	7.28072	0.000694934			7.28072	0.000177354
	7.28891	0.000713851			7.28891	0.000173988
	7.2971	0.000731556			7.2971	0.000169766
	7.30529	0.000747935			7.30529	0.000165506
	7.31348	0.000761835			7.31348	0.000160705
	7.32167	0.000769933			7.32167	0.000156312
	7.32986	0.000772525			7.32986	0.000152439
	7.33805	0.000767095			7.33805	0.000148518
	7.34624	0.000753341			7.34624	0.000144407
	7.35443	0.000740066			7.35442	0.000138658
	7.36262	0.000726968			7.36261	0.000131588
	7.37081	0.000721073			7.3708	0.000123807
	7.379	0.000731231			7.37899	0.000121589
	7.38719	0.000749569			7.38718	0.000121229
	7.39538	0.000766727			7.39537	0.000121005
	7.40357	0.000782752			7.40356	0.000122165
	7.41176	0.000790669			7.41175	0.000123685
	7.41995	0.000788168			7.41994	0.000125096
	7.42814	0.000786678			7.42813	0.000126395
	7.43633	0.00079072			7.43632	0.000126214
	7.44452	0.000799442			7.44451	0.000124172
	7.45271	0.000811932			7.4527	0.000120396
	7.4609	0.000826006			7.46089	0.000117711
	7.46908	0.000839166			7.46908	0.000115931
	7.47727	0.000851409			7.47727	0.000115013
	7.48546	0.000861407			7.48546	0.000114673
	7.49365	0.000868314			7.49365	0.000114373
	7.50184	0.000873095			7.50184	0.00011399
	7.51003	0.000870232			7.51003	0.000112551
	7.51822	0.000859374			7.51822	0.000111365
	7.52641	0.000848498			7.52641	0.000114096
	7.5346	0.000837265			7.5346	0.000117408
	7.54279	0.000831058			7.54279	0.000120029
	7.55098	0.00083216			7.55098	0.000121597
	7.55917	0.00083431			7.55917	0.000121298
	7.56736	0.000837053			7.56736	0.000122631
	7.57555	0.000844397			7.57555	0.000125375
	7.58374	0.000856701			7.58374	0.000129054
	7.59193	0.000867851			7.59193	0.000136842
	7.60012	0.000877295			7.60012	0.000145417
	7.60831	0.000883514			7.60831	0.000153413
	7.6165	0.000882584			7.6165	0.000160115
	7.62469	0.000875074			7.62469	0.000165402
	7.63288	0.000864748			7.63288	0.000168717
	7.64107	0.000848507			7.64107	0.000170892
	7.64926	0.000833857			7.64926	0.000169682
	7.65745	0.000829253			7.65745	0.000166717
	7.66564	0.000827802			7.66564	0.000163708
	7.67383	0.000831366			7.67383	0.000160938
	7.68202	0.000845229			7.68202	0.00015727
	7.69021	0.000866125			7.69021	0.000151175
	7.6984	0.000885762			7.6984	0.00014506
	7.70659	0.000901898			7.70659	0.000139503
	7.71478	0.000911913			7.71478	0.000134394
	7.72297	0.000912587			7.72297	0.000129605
	7.73116	0.000905929			7.73115	0.000123399
	7.73935	0.000899565			7.73934	0.000122212
	7.74754	0.000893391			7.74753	0.000123694
	7.75573	0.000886922			7.75572	0.000125415
	7.76392	0.000880297			7.76391	0.000126212
	7.77211	0.000874204			7.7721	0.000125903
	7.7803	0.000867197			7.78029	0.00012377
	7.78849	0.000857664			7.78848	0.000121294
	7.79668	0.000841696			7.79667	0.000118986
	7.80487	0.00081984			7.80486	0.000116765
	7.81306	0.000802345			7.81305	0.000115197
	7.82125	0.000791303			7.82124	0.000114047
	7.82944	0.000793828			7.82943	0.00011317
	7.83763	0.000810138			7.83762	0.000114252
	7.84582	0.000825542			7.84581	0.000116779
	7.854	0.000840005			7.854	0.000119403
	7.86219	0.000850444			7.86219	0.000121636
	7.87038	0.000856142			7.87038	0.000123455
	7.87857	0.000862214			7.87857	0.000126761
	7.88676	0.000870358			7.88676	0.000130854
	7.89495	0.00087995			7.89495	0.000134921
	7.90314	0.000889644			7.90314	0.000138645
	7.91133	0.000896809			7.91133	0.000141991
	7.91952	0.000899046			7.91952	0.000144164
	7.92771	0.000897137			7.92771	0.000144078
	7.9359	0.000883464			7.9359	0.00014604
	7.94409	0.000867344			7.94409	0.000149844
	7.95228	0.000864224			7.95228	0.000154109
	7.96047	0.00086301			7.96047	0.000158136
	7.96866	0.000861778			7.96866	0.00016182
	7.97685	0.000859092			7.97685	0.00016517
	7.98504	0.000854347			7.98504	0.000166396
	7.99323	0.000848336			7.99323	0.000164663
	8.00142	0.000842987			8.00142	0.00016214
	8.00961	0.00083821			8.00961	0.000159524
	8.0178	0.000833853			8.0178	0.000154756
	8.02599	0.000829768			8.02599	0.000150446
	8.03418	0.000825857			8.03418	0.000146985
	8.04237	0.000821907			8.04237	0.000143913
	8.05056	0.000816851			8.05056	0.000141126
	8.05875	0.000808497			8.05875	0.000138883
	8.06694	0.000792438			8.06694	0.000137535
	8.07513	0.000771535			8.07513	0.000137102
	8.08332	0.000757747			8.08332	0.000138121
	8.09151	0.000751354			8.09151	0.000140203
	8.0997	0.000745512			8.0997	0.000142334
	8.10789	0.00073888			8.10788	0.000144271
	8.11608	0.000730714			8.11607	0.000145991
	8.12427	0.000722736			8.12426	0.000146269
	8.13246	0.000718612			8.13245	0.000143837
	8.14065	0.000722602			8.14064	0.000140903
	8.14884	0.000733435			8.14883	0.000138209
	8.15703	0.000743869			8.15702	0.00013616
	8.16522	0.00075327			8.16521	0.000134431
	8.17341	0.000761004			8.1734	0.000132873
	8.1816	0.000770486			8.18159	0.000132446
	8.18979	0.000783177			8.18978	0.00013235
	8.19798	0.000795317			8.19797	0.000132246
	8.20617	0.000806324			8.20616	0.000132083
	8.21436	0.000814964			8.21435	0.000131743
	8.22255	0.000811236			8.22254	0.000130635
	8.23074	0.000791614			8.23073	0.00012772
	8.23892	0.000770415			8.23892	0.000124507
	8.24711	0.000753716			8.24711	0.000121522
	8.2553	0.000739904			8.2553	0.00011868
	8.26349	0.000728215			8.26349	0.000117116
	8.27168	0.000721405			8.27168	0.00011601
	8.27987	0.000722314			8.27987	0.000116842
	8.28806	0.000726514			8.28806	0.000118188
	8.29625	0.000730419			8.29625	0.00011926
	8.30444	0.000733466			8.30444	0.000120025
	8.31263	0.000735337			8.31263	0.000119776
	8.32082	0.000738101			8.32082	0.000119169
	8.32901	0.00074291			8.32901	0.000118476
	8.3372	0.000746933			8.3372	0.000117559
	8.34539	0.000749575			8.34539	0.000110972
	8.35358	0.000750409			8.35358	0.000104874
	8.36177	0.000749943			8.36177	0.000103359
	8.36996	0.000749506			8.36996	0.000104807
	8.37815	0.000747039			8.37815	0.000106566
	8.38634	0.000734259			8.38634	0.000108041
	8.39453	0.000717656			8.39453	0.000109108
	8.40272	0.000715947			8.40272	0.000108248
	8.41091	0.000724062			8.41091	0.000106468
	8.4191	0.000732327			8.4191	0.000104203
	8.42729	0.000740037			8.42729	0.000101479
	8.43548	0.000746822			8.43548	9.77615e-05
	8.44367	0.000748587			8.44367	8.94831e-05
	8.45186	0.000750033			8.45186	8.01996e-05
	8.46005	0.000759488			8.46005	7.81332e-05
	8.46824	0.000771093			8.46824	8.10954e-05
	8.47643	0.0007822			8.47643	8.52011e-05
	8.48462	0.000791685			8.48461	8.93309e-05
	8.49281	0.000798705			8.4928	9.31628e-05
	8.501	0.000800499			8.50099	9.66512e-05
	8.50919	0.000791923			8.50918	9.97471e-05
	8.51738	0.000771604			8.51737	0.000101947
	8.52557	0.000754365			8.52556	0.000101793
	8.53376	0.000748203			8.53375	0.000102425
	8.54195	0.000743525			8.54194	0.000104198
	8.55014	0.000738335			8.55013	0.000106416
	8.55833	0.000732046			8.55832	0.000108628
	8.56652	0.000723662			8.56651	0.000110705
	8.57471	0.000712939			8.5747	0.000112646
	8.5829	0.000696169			8.58289	0.000117356
	8.59109	0.000672849			8.59108	0.000127172
	8.59928	0.000648111			8.59927	0.00013913
	8.60747	0.00062281			8.60746	0.000150586
	8.61565	0.000600234			8.61565	0.000158657
	8.62384	0.000588955			8.62384	0.000163022
	8.63203	0.000590136			8.63203	0.000166326
	8.64022	0.000595633			8.64022	0.000169357
	8.64841	0.000605444			8.64841	0.00017198
	8.6566	0.000616825			8.6566	0.000173862
	8.66479	0.000624799			8.66479	0.000174414
	8.67298	0.000627782			8.67298	0.000174301
	8.68117	0.000620613			8.68117	0.000173798
	8.68936	0.000605128			8.68936	0.000172174
	8.69755	0.000588237			8.69755	0.00016936
	8.70574	0.000568841			8.70574	0.000165475
	8.71393	0.000551994			8.71393	0.000161146
	8.72212	0.000541742			8.72212	0.000156651
	8.73031	0.000533269			8.73031	0.000152029
	8.7385	0.000530837			8.7385	0.000150734
	8.74669	0.00053808			8.74669	0.000152233
	8.75488	0.00054947			8.75488	0.000155001
	8.76307	0.000560312			8.76307	0.000158167
	8.77126	0.000570115			8.77126	0.000160169
	8.77945	0.000578753			8.77945	0.00016068
	8.78764	0.000578734			8.78764	0.00015793
	8.79583	0.000570749			8.79583	0.0001549
	8.80402	0.000565744			8.80402	0.000152281
	8.81221	0.000561584			8.81221	0.000149865
	8.8204	0.000556958			8.8204	0.000147611
	8.82859	0.00055148			8.82859	0.000145314
	8.83678	0.000542111			8.83678	0.000141003
	8.84497	0.000517939			8.84497	0.000137968
	8.85316	0.000486537			8.85316	0.000136363
	8.86135	0.000465414			8.86134	0.00013498
	8.86954	0.000450171			8.86953	0.000133549
	8.87773	0.000444806			8.87772	0.000131861
	8.88592	0.000449809			8.88591	0.000129989
	8.89411	0.000458234			8.8941	0.000127985
	8.9023	0.000467867			8.90229	0.0001256
	8.91049	0.000475222			8.91048	0.000121579
	8.91868	0.000477237			8.91867	0.000118139
	8.92687	0.000476438			8.92686	0.000116443
	8.93506	0.000475709			8.93505	0.000118639
	8.94325	0.000472455			8.94324	0.000123072
	8.95144	0.000466258			8.95143	0.000128252
	8.95963	0.000457113			8.95962	0.000133555
	8.96782	0.000452152			8.96781	0.000137843
	8.97601	0.000459903			8.976	0.000140887
	8.9842	0.000473761			8.98419	0.000141995
	8.99239	0.00049374			8.99238	0.000142562
	9.00057	0.000518142			9.00057	0.000141248
	9.00876	0.000543696			9.00876	0.000137643
	9.01695	0.000568641			9.01695	0.000131777
	9.02514	0.000592103			9.02514	0.000128852
	9.03333	0.000614134			9.03333	0.000127479
	9.04152	0.000634438			9.04152	0.000126414
	9.04971	0.00065265			9.04971	0.000125159
	9.0579	0.000665442			9.0579	0.000123613
	9.06609	0.000670051			9.06609	0.000117814
	9.07428	0.000668379			9.07428	0.000114854
	9.08247	0.000660685			9.08247	0.000113927
	9.09066	0.00064893			9.09066	0.000113552
	9.09885	0.000635494			9.09885	0.000113289
	9.10704	0.000619367			9.10704	0.000113044
	9.11523	0.000604622			9.11523	0.000112955
	9.12342	0.000595278			9.12342	0.000112825
	9.13161	0.000587187			9.13161	0.000112588
	9.1398	0.000579132			9.1398	0.000111628
	9.14799	0.000570766			9.14799	0.000110962
	9.15618	0.000561209			9.15618	0.00011058
	9.16437	0.000550866			9.16437	0.000110305
	9.17256	0.000540902			9.17256	0.000110115
	9.18075	0.000531037			9.18075	0.000111183
	9.18894	0.000519372			9.18894	0.000113469
	9.19713	0.000506029			9.19713	0.000117463
	9.20532	0.000488123			9.20532	0.000123232
	9.21351	0.000462149			9.21351	0.000129789
	9.2217	0.000434372			9.2217	0.000136274
	9.22989	0.000409542			9.22989	0.000142019
	9.23808	0.000388792			9.23808	0.000146928
	9.24627	0.000369843			9.24626	0.000149704
	9.25446	0.000351441			9.25445	0.000151139
	9.26265	0.000333216			9.26264	0.000152032
	9.27084	0.000320102			9.27083	0.000152543
	9.27903	0.00031369			9.27902	0.000151542
	9.28722	0.000307801			9.28721	0.000146864
	9.29541	0.000302013			9.2954	0.000143852
	9.3036	0.000295908			9.30359	0.000143536
	9.31179	0.000289167			9.31178	0.000144558
	9.31998	0.000280002			9.31997	0.000145934
	9.32817	0.000266831			9.32816	0.000147457
	9.33636	0.000248621			9.33635	0.00014953
	9.34455	0.000232326			9.34454	0.000153929
	9.35274	0.000227899			9.35273	0.00016021
	9.36093	0.000232811			9.36092	0.000167146
	9.36912	0.000241979			9.36911	0.000174007
	9.37731	0.000252318			9.3773	0.000180249
	9.38549	0.000263049			9.38549	0.000185794
	9.39368	0.000273215			9.39368	0.000187408
	9.40187	0.000281714			9.40187	0.000187805
	9.41006	0.000287327			9.41006	0.000188127
	9.41825	0.000279245			9.41825	0.000188333
	9.42644	0.000259964			9.42644	0.000188233
	9.43463	0.000246156			9.43463	0.000187795
	9.44282	0.000234346			9.44282	0.000186776
	9.45101	0.000229023			9.45101	0.000182925
	9.4592	0.000233403			9.4592	0.000179773
	9.46739	0.000241165			9.46739	0.000177486
	9.47558	0.000248167			9.47558	0.000175688
	9.48377	0.000254319			9.48377	0.00018009
	9.49196	0.000258518			9.49196	0.000188496
	9.50015	0.000264012			9.50015	0.000196902
	9.50834	0.000274034			9.50834	0.000204507
	9.51653	0.000285216			9.51653	0.00021112
	9.52472	0.00029345			9.52472	0.000215087
	9.53291	0.000294923			9.53291	0.000210156
	9.5411	0.000287221			9.5411	0.000207172
	9.54929	0.00027616			9.54929	0.000205303
	9.55748	0.000271268			9.55748	0.000203132
	9.56567	0.00026961			9.56567	0.000200167
	9.57386	0.000269357			9.57386	0.000195378
	9.58205	0.000269747			9.58205	0.000191045
	9.59024	0.000280205			9.59024	0.000187487
	9.59843	0.00030276			9.59843	0.000184252
	9.60662	0.000325674			9.60662	0.00018123
	9.61481	0.000348673			9.61481	0.000178296
	9.623	0.000370921			9.62299	0.000174487
	9.63119	0.000391813			9.63118	0.000169284
	9.63938	0.000411407			9.63937	0.00016407
	9.64757	0.000429152			9.64756	0.000159264
	9.65576	0.000444397			9.65575	0.000154699
	9.66395	0.000449202			9.66394	0.000149573
	9.67214	0.000441481			9.67213	0.000145535
	9.68033	0.000432608			9.68032	0.000142565
	9.68852	0.0004243			9.68851	0.000140428
	9.69671	0.000415868			9.6967	0.000138915
	9.7049	0.000406912			9.70489	0.000138772
	9.71309	0.000394836			9.71308	0.000138659
	9.72128	0.000377994			9.72127	0.00013812
	9.72947	0.000357617			9.72946	0.000136811
	9.73766	0.000337255			9.73765	0.000133946
	9.74585	0.000321			9.74584	0.00013235
	9.75404	0.000314258			9.75403	0.000132055
	9.76223	0.000316444			9.76222	0.000130971
	9.77041	0.000318494			9.77041	0.000128621
	9.7786	0.000320399			9.7786	0.000124038
	9.78679	0.000321955			9.78679	0.000120145
	9.79498	0.000315441			9.79498	0.000117076
	9.80317	0.000303488			9.80317	0.000114537
	9.81136	0.000297968			9.81136	0.000113348
	9.81955	0.000294374			9.81955	0.000115346
	9.82774	0.000291008			9.82774	0.000119524
	9.83593	0.000287856			9.83593	0.000124105
	9.84412	0.000284897			9.84412	0.00012838
	9.85231	0.000282089			9.85231	0.000132282
	9.8605	0.000279216			9.8605	0.000135814
	9.86869	0.00027497			9.86869	0.000138986
	9.87688	0.000267358			9.87688	0.000141823
	9.88507	0.000257184			9.88507	0.000144172
	9.89326	0.000246498			9.89326	0.000144783
	9.90145	0.000234947			9.90145	0.000144877
	9.90964	0.000222117			9.90964	0.000144941
	9.91783	0.000202562			9.91783	0.000144727
	9.92602	0.000176277			9.92602	0.000141078
	9.93421	0.000151465			9.93421	0.000132258
	9.9424	0.000126436			9.9424	0.000129998
	9.95059	0.000101929			9.95059	0.000130441
	9.95878	8.45559e-05			9.95878	0.000131258
	9.96697	7.36318e-05			9.96697	0.000132469
	9.97516	6.34062e-05			9.97516	0.000133835
	9.98335	5.37774e-05			9.98335	0.000134997
	9.99154	4.34423e-05			9.99154	0.000135886
	9.99973	4.55245e-05			9.99972	0.00013398
	10.0079	7.13085e-05			10.0079	0.000133251
	10.0161	0.000104987			10.0161	0.000134223
	10.0243	0.000136615			10.0243	0.000136248
	10.0325	0.000165427			10.0325	0.000138508
	10.0407	0.000191055			10.0407	0.000140448
	10.0489	0.000209479			10.0489	0.000141991
	10.0571	0.000220447			10.0571	0.000142923
	10.0653	0.000228901			10.0652	0.00014258
	10.0734	0.000233649			10.0734	0.000140864
	10.0816	0.000235441			10.0816	0.000137886
	10.0898	0.000233538			10.0898	0.000131302
	10.098	0.000234281			10.098	0.000125099
	10.1062	0.000243663			10.1062	0.000119113
	10.1144	0.000252778			10.1144	0.000112872
	10.1226	0.000261353			10.1226	0.000105771
	10.1308	0.000269224			10.1308	9.64788e-05
	10.139	0.000275926			10.1389	8.8132e-05
	10.1471	0.000281059			10.1471	8.28582e-05
	10.1553	0.000284903			10.1553	7.9372e-05
	10.1635	0.000285891			10.1635	7.70995e-05
	10.1717	0.000279534			10.1717	7.93675e-05
	10.1799	0.000264697			10.1799	8.28028e-05
	10.1881	0.000246747			10.1881	8.58761e-05
	10.1963	0.000229329			10.1963	8.85588e-05
	10.2045	0.000210366			10.2045	9.03666e-05
	10.2127	0.00019074			10.2127	9.27612e-05
	10.2209	0.000173732			10.2209	9.57066e-05
	10.229	0.000158053			10.229	9.8766e-05
	10.2372	0.000143251			10.2372	0.000101733
	10.2454	0.000129032			10.2454	0.000104491
	10.2536	0.000114642			10.2536	0.000106911
	10.2618	9.79644e-05			10.2618	0.000108987
	10.27	8.51009e-05			10.27	0.000110628
	10.2782	8.37003e-05			10.2782	0.000106866
	10.2864	8.92344e-05			10.2864	0.000103042
	10.2946	9.64988e-05			10.2946	0.000101315
	10.3027	0.000102843			10.3027	0.000100812
	10.3109	0.000107685			10.3109	0.000100388
	10.3191	0.000105029			10.3191	9.9788e-05
	10.3273	9.4988e-05			10.3273	9.70025e-05
	10.3355	8.55727e-05			10.3355	9.37796e-05
	10.3437	7.31451e-05			10.3437	9.28143e-05
	10.3519	5.70784e-05			10.3519	9.39487e-05
	10.3601	4.20006e-05			10.3601	9.56968e-05
	10.3683	2.78518e-05			10.3683	9.74705e-05
	10.3765	1.40632e-05			10.3765	9.91687e-05
	10.3847	6.58933e-08			10.3846	0.000100764
	10.3928	-1.40298e-05			10.3928	0.000102241
	10.401	-2.89098e-05			10.401	0.000103597
	10.4092	-4.73962e-05			10.4092	0.000104839
	10.4174	-7.44856e-05			10.4174	0.000105952
	10.4256	-0.00010371			10.4256	0.000106911
	10.4338	-0.000125948			10.4338	0.000107661
	10.442	-0.000144638			10.442	0.000105943
	10.4502	-0.000155332			10.4502	0.000104462
	10.4584	-0.000157619			10.4583	0.000103745
	10.4665	-0.000158391			10.4665	0.000103293
	10.4747	-0.0001583			10.4747	0.000102993
	10.4829	-0.000156995			10.4829	0.000103437
	10.4911	-0.000150709			10.4911	0.000104749
	10.4993	-0.000138193			10.4993	0.000107062
	10.5075	-0.000124557			10.5075	0.000109405
	10.5157	-0.000111843			10.5157	0.000111483
	10.5239	-0.000100144			10.5239	0.00011299
	10.5321	-8.90471e-05			10.5321	0.000112033
	10.5403	-7.82311e-05			10.5403	0.000109705
	10.5484	-6.81477e-05			10.5484	0.000101047
	10.5566	-5.97595e-05			10.5566	8.88755e-05
	10.5648	-5.44373e-05			10.5648	7.79158e-05
	10.573	-5.30538e-05			10.573	6.90545e-05
	10.5812	-5.63102e-05			10.5812	6.26189e-05
	10.5894	-6.59964e-05			10.5894	5.77397e-05
	10.5976	-7.16535e-05			10.5976	5.40379e-05
	10.6058	-6.6476e-05			10.6058	5.23571e-05
	10.614	-6.24762e-05			10.614	5.18319e-05
	10.6221	-6.0893e-05			10.6221	5.15989e-05
	10.6303	-6.25769e-05			10.6303	5.14071e-05
	10.6385	-7.06851e-05			10.6385	5.12278e-05
	10.6467	-8.25589e-05			10.6467	5.15769e-05
	10.6549	-9.23351e-05			10.6549	5.22887e-05
	10.6631	-0.000100933			10.6631	5.26714e-05
	10.6713	-0.000108886			10.6713	5.25767e-05
	10.6795	-0.000109605			10.6795	5.0193e-05
	10.6877	-0.000100347			10.6877	5.00339e-05
	10.6959	-8.92293e-05			10.6959	5.20153e-05
	10.7041	-7.81336e-05			10.7041	5.46105e-05
	10.7122	-5.42699e-05			10.7122	5.66821e-05
	10.7204	-1.47817e-05			10.7204	5.80263e-05
	10.7286	2.33696e-05			10.7286	5.30081e-05
	10.7368	5.87426e-05			10.7368	5.03619e-05
	10.745	9.12511e-05			10.745	5.05672e-05
	10.7532	0.000120284			10.7532	5.26611e-05
	10.7614	0.000139736			10.7614	5.50845e-05
	10.7696	0.000149304			10.7696	5.73168e-05
	10.7778	0.000157155			10.7777	5.93545e-05
	10.7859	0.00016288			10.7859	5.73678e-05
	10.7941	0.000166999			10.7941	5.26755e-05
	10.8023	0.000170842			10.8023	5.30649e-05
	10.8105	0.000173996			10.8105	5.60946e-05
	10.8187	0.000175356			10.8187	6.00366e-05
	10.8269	0.000174183			10.8269	6.39907e-05
	10.8351	0.000170525			10.8351	6.7581e-05
	10.8433	0.000164784			10.8433	7.07897e-05
	10.8515	0.000157393			10.8515	7.00438e-05
	10.8597	0.000146793			10.8597	6.80043e-05
	10.8679	0.000138841			10.8678	6.58311e-05
	10.876	0.000138694			10.876	6.32745e-05
	10.8842	0.000139817			10.8842	5.82086e-05
	10.8924	0.000140899			10.8924	5.12403e-05
	10.9006	0.000138078			10.9006	4.7595e-05
	10.9088	0.00012687			10.9088	4.73052e-05
	10.917	0.000109081			10.917	4.77121e-05
	10.9252	9.31753e-05			10.9252	4.81394e-05
	10.9334	8.30636e-05			10.9334	4.93824e-05
	10.9415	7.35717e-05			10.9415	5.08306e-05
	10.9497	6.45919e-05			10.9497	5.21976e-05
	10.9579	4.6066e-05			10.9579	5.33178e-05
	10.9661	1.8456e-05			10.9661	5.4162e-05
	10.9743	-2.49981e-06			10.9743	5.79616e-05
	10.9825	-1.80798e-05			10.9825	6.25464e-05
	10.9907	-3.02647e-05			10.9907	6.71857e-05
	10.9989	-3.98964e-05			10.9989	7.174e-05
	11.0071	-4.81615e-05			11.0071	7.60117e-05
	11.0153	-5.5757e-05			11.0153	7.94848e-05
	11.0235	-6.30662e-05			11.0235	8.20754e-05
	11.0316	-7.0778e-05			11.0316	8.33562e-05
	11.0398	-7.71151e-05			11.0398	8.1101e-05
	11.048	-8.02741e-05			11.048	8.19026e-05
	11.0562	-8.33914e-05			11.0562	8.52713e-05
	11.0644	-8.81573e-05			11.0644	9.02704e-05
	11.0726	-9.81871e-05			11.0726	9.55337e-05
	11.0808	-0.000104854			11.0808	0.0001005
	11.089	-9.92597e-05			11.089	0.00010494
	11.0972	-9.1597e-05			11.0972	0.000108835
	11.1053	-8.53627e-05			11.1053	0.000112066
	11.1135	-8.27363e-05			11.1135	0.000115247
	11.1217	-8.12582e-05			11.1217	0.000118405
	11.1299	-7.88992e-05			11.1299	0.000121326
	11.1381	-7.6677e-05			11.1381	0.000123978
	11.1463	-7.46014e-05			11.1463	0.000125883
	11.1545	-7.59995e-05			11.1545	0.000125768
	11.1627	-7.79874e-05			11.1627	0.000124074
	11.1709	-7.48652e-05			11.1709	0.000122447
	11.1791	-7.0547e-05			11.1791	0.000121125
	11.1873	-6.63014e-05			11.1872	0.000119903
	11.1954	-6.29606e-05			11.1954	0.000118732
	11.2036	-6.07753e-05			11.2036	0.000117304
	11.2118	-6.06717e-05			11.2118	0.0001152
	11.22	-6.7318e-05			11.22	0.000112756
	11.2282	-8.30843e-05			11.2282	0.000116859
	11.2364	-9.39526e-05			11.2364	0.000122705
	11.2446	-9.28979e-05			11.2446	0.000127952
	11.2528	-8.92973e-05			11.2528	0.00013257
	11.261	-8.52334e-05			11.2609	0.000136407
	11.2691	-8.46947e-05			11.2691	0.000138241
	11.2773	-9.19849e-05			11.2773	0.000135771
	11.2855	-0.000107734			11.2855	0.000133608
	11.2937	-0.000125088			11.2937	0.000132922
	11.3019	-0.000133871			11.3019	0.000133347
	11.3101	-0.000135739			11.3101	0.000135144
	11.3183	-0.000134423			11.3183	0.000137261
	11.3265	-0.000132958			11.3265	0.00013917
	11.3347	-0.000133389			11.3347	0.000140835
	11.3429	-0.000136564			11.3429	0.000140291
	11.351	-0.000145445			11.351	0.000139858
	11.3592	-0.000165781			11.3592	0.000140014
	11.3674	-0.00018553			11.3674	0.000140206
	11.3756	-0.000191917			11.3756	0.00014031
	11.3838	-0.000195525			11.3838	0.000137481
	11.392	-0.000198795			11.392	0.000135121
	11.4002	-0.00020219			11.4002	0.000133762
	11.4084	-0.000205903			11.4084	0.000132565
	11.4166	-0.000211378			11.4166	0.000131349
	11.4247	-0.000214974			11.4247	0.000128808
	11.4329	-0.000214026			11.4329	0.000127735
	11.4411	-0.000212983			11.4411	0.000128405
	11.4493	-0.000209225			11.4493	0.000129471
	11.4575	-0.000201933			11.4575	0.000130429
	11.4657	-0.000194076			11.4657	0.000131243
	11.4739	-0.000183829			11.4739	0.000130193
	11.4821	-0.000171193			11.4821	0.000123655
	11.4903	-0.000159213			11.4903	0.000106313
	11.4985	-0.000148185			11.4985	9.35305e-05
	11.5067	-0.000138173			11.5066	8.9258e-05
	11.5148	-0.000124938			11.5148	8.97566e-05
	11.523	-0.000101436			11.523	9.10939e-05
	11.5312	-6.97115e-05			11.5312	9.19986e-05
	11.5394	-3.655e-05			11.5394	9.23853e-05
	11.5476	-4.04798e-06			11.5476	8.71227e-05
	11.5558	2.88933e-05			11.5558	7.67684e-05
	11.564	6.35439e-05			11.564	6.77814e-05
	11.5722	9.783e-05			11.5722	6.12543e-05
	11.5804	0.000129358			11.5803	5.57938e-05
	11.5885	0.000157736			11.5885	5.09936e-05
	11.5967	0.000180609			11.5967	4.74036e-05
	11.6049	0.000192938			11.6049	4.89444e-05
	11.6131	0.000195706			11.6131	5.3303e-05
	11.6213	0.0001946			11.6213	5.9137e-05
	11.6295	0.000188187			11.6295	6.51037e-05
	11.6377	0.000176193			11.6377	7.06371e-05
	11.6459	0.000160728			11.6459	7.57095e-05
	11.6541	0.000139212			11.6541	7.82282e-05
	11.6623	0.000116548			11.6623	8.23411e-05
	11.6705	9.96952e-05			11.6704	8.85587e-05
	11.6786	8.44516e-05			11.6786	9.49416e-05
	11.6868	7.00276e-05			11.6868	0.000103853
	11.695	5.6012e-05			11.695	0.000113092
	11.7032	4.15544e-05			11.7032	0.000119814
	11.7114	2.41645e-05			11.7114	0.00012363
	11.7196	-6.51079e-07			11.7196	0.000122929
	11.7278	-2.73584e-05			11.7278	0.000121015
	11.736	-4.83927e-05			11.736	0.00011906
	11.7441	-6.81856e-05			11.7441	0.000116759
	11.7523	-8.72016e-05			11.7523	0.000111598
	11.7605	-0.000106655			11.7605	0.000106207
	11.7687	-0.000128899			11.7687	0.000101367
	11.7769	-0.000149393			11.7769	9.6974e-05
	11.7851	-0.000163724			11.7851	9.77029e-05
	11.7933	-0.000175539			11.7933	0.000101667
	11.8015	-0.000186068			11.8015	0.000105874
	11.8097	-0.000195941			11.8097	0.000108207
	11.8179	-0.000205204			11.8179	0.000107894
	11.8261	-0.000213762			11.8261	0.000106852
	11.8342	-0.000221632			11.8342	0.000105704
	11.8424	-0.000229024			11.8424	0.000104292
	11.8506	-0.000236332			11.8506	0.000102886
	11.8588	-0.000233116			11.8588	0.000101579
	11.867	-0.000216979			11.867	9.9793e-05
	11.8752	-0.00020146			11.8752	9.90494e-05
	11.8834	-0.000186786			11.8834	0.000102228
	11.8916	-0.000173064			11.8916	0.00011006
	11.8998	-0.0001661			11.8997	0.00011859
	11.9079	-0.000163542			11.9079	0.000126379
	11.9161	-0.000155637			11.9161	0.000133408
	11.9243	-0.000145904			11.9243	0.000139108
	11.9325	-0.000136633			11.9325	0.000144104
	11.9407	-0.000128854			11.9407	0.000148672
	11.9489	-0.000124624			11.9489	0.000152598
	11.9571	-0.000134552			11.9571	0.000155048
	11.9653	-0.000150922			11.9653	0.00015452
	11.9735	-0.000158481			11.9735	0.000152727
	11.9817	-0.000159606			11.9817	0.000150355
	11.9899	-0.000153731			11.9898	0.000146359
	11.998	-0.000148201			11.998	0.000138512
	12.0062	-0.000143001			12.0062	0.000132638
	12.0144	-0.000140166			12.0144	0.000129053
	12.0226	-0.000144888			12.0226	0.000125905
	12.0308	-0.000155799			12.0308	0.000122777
	12.039	-0.000167181			12.039	0.000119317
	12.0472	-0.000180029			12.0472	0.000114906
	12.0554	-0.000195764			12.0554	0.000112197
	12.0635	-0.000212172			12.0635	0.000111041
	12.0717	-0.000226627			12.0717	0.000110599
	12.0799	-0.000240039			12.0799	0.000110674
	12.0881	-0.00025295			12.0881	0.00011102
	12.0963	-0.000266271			12.0963	0.000111378
	12.1045	-0.00028131			12.1045	0.000111692
	12.1127	-0.000296751			12.1127	0.000110156
	12.1209	-0.000311154			12.1209	0.000104514
	12.1291	-0.000325135			12.1291	9.89795e-05
	12.1373	-0.000339869			12.1373	9.48309e-05
	12.1455	-0.000353045			12.1455	9.1061e-05
	12.1536	-0.000361826			12.1536	8.7372e-05
	12.1618	-0.000368888			12.1618	8.34362e-05
	12.17	-0.000374904			12.17	7.84462e-05
	12.1782	-0.000378669			12.1782	7.7322e-05
	12.1864	-0.000378766			12.1864	7.75366e-05
	12.1946	-0.000376445			12.1946	7.73267e-05
	12.2028	-0.000372535			12.2028	7.65729e-05
	12.211	-0.000367162			12.211	7.48566e-05
	12.2192	-0.000361315			12.2192	7.14788e-05
	12.2273	-0.000355583			12.2273	6.91389e-05
	12.2355	-0.000350652			12.2355	7.05928e-05
	12.2437	-0.000346869			12.2437	7.32399e-05
	12.2519	-0.000345354			12.2519	7.59156e-05
	12.2601	-0.000349366			12.2601	7.83626e-05
	12.2683	-0.000358608			12.2683	8.05398e-05
	12.2765	-0.000372323			12.2765	8.23982e-05
	12.2847	-0.000389705			12.2847	8.13867e-05
	12.2929	-0.000404934			12.2929	7.93366e-05
	12.3011	-0.000418507			12.3011	7.76733e-05
	12.3093	-0.000430894			12.3092	7.79267e-05
	12.3174	-0.000440527			12.3174	7.87708e-05
	12.3256	-0.000446074			12.3256	7.95486e-05
	12.3338	-0.000449181			12.3338	8.02282e-05
	12.342	-0.000451398			12.342	7.94366e-05
	12.3502	-0.000453662			12.3502	7.82835e-05
	12.3584	-0.000456366			12.3584	7.71102e-05
	12.3666	-0.000459779			12.3666	7.5881e-05
	12.3748	-0.000459907			12.3748	7.26486e-05
	12.383	-0.000455371			12.3829	7.1809e-05
	12.3911	-0.000450999			12.3911	7.28332e-05
	12.3993	-0.000446823			12.3993	7.45312e-05
	12.4075	-0.000439717			12.4075	7.57241e-05
	12.4157	-0.00042857			12.4157	7.61558e-05
	12.4239	-0.000416739			12.4239	7.5241e-05
	12.4321	-0.000404873			12.4321	7.23597e-05
	12.4403	-0.000393724			12.4403	6.73621e-05
	12.4485	-0.000383255			12.4485	5.74609e-05
	12.4567	-0.000375734			12.4567	4.76823e-05
	12.4649	-0.00037509			12.4649	4.46151e-05
	12.473	-0.000378884			12.473	4.58392e-05
	12.4812	-0.000381855			12.4812	4.87433e-05
	12.4894	-0.000383747			12.4894	5.25118e-05
	12.4976	-0.000385681			12.4976	5.63833e-05
	12.5058	-0.00038832			12.5058	6.0017e-05
	12.514	-0.000391038			12.514	6.31911e-05
	12.5222	-0.000393368			12.5222	6.58825e-05
	12.5304	-0.000395642			12.5304	6.2475e-05
	12.5386	-0.000398466			12.5386	5.91004e-05
	12.5467	-0.000404981			12.5467	5.98437e-05
	12.5549	-0.000414486			12.5549	6.1677e-05
	12.5631	-0.000423007			12.5631	6.34432e-05
	12.5713	-0.000431151			12.5713	6.46975e-05
	12.5795	-0.000439113			12.5795	6.53509e-05
	12.5877	-0.0004556			12.5877	6.59278e-05
	12.5959	-0.000477664			12.5959	6.65134e-05
	12.6041	-0.000487808			12.6041	6.66203e-05
	12.6123	-0.000490001			12.6123	6.6145e-05
	12.6205	-0.000491123			12.6205	6.62661e-05
	12.6287	-0.00049193			12.6287	6.64842e-05
	12.6368	-0.000492846			12.6368	6.65475e-05
	12.645	-0.000498672			12.645	6.6274e-05
	12.6532	-0.000513713			12.6532	6.52977e-05
	12.6614	-0.000533774			12.6614	6.68194e-05
	12.6696	-0.000548066			12.6696	6.93667e-05
	12.6778	-0.000549242			12.6778	7.13084e-05
	12.686	-0.000544651			12.686	7.24326e-05
	12.6942	-0.000539916			12.6942	7.21387e-05
	12.7024	-0.000535464			12.7023	6.73739e-05
	12.7105	-0.00053212			12.7105	6.46448e-05
	12.7187	-0.000530257			12.7187	6.34945e-05
	12.7269	-0.000529074			12.7269	6.30446e-05
	12.7351	-0.00053571			12.7351	6.32369e-05
	12.7433	-0.000545673			12.7433	6.35673e-05
	12.7515	-0.000546614			12.7515	6.38715e-05
	12.7597	-0.00054528			12.7597	6.41493e-05
	12.7679	-0.000544013			12.7679	6.36409e-05
	12.7761	-0.000538706			12.7761	6.31253e-05
	12.7843	-0.000527395			12.7843	6.27216e-05
	12.7925	-0.000513669			12.7924	6.23369e-05
	12.8006	-0.000498154			12.8006	6.19587e-05
	12.8088	-0.00048232			12.8088	6.11499e-05
	12.817	-0.000467434			12.817	5.96378e-05
	12.8252	-0.000454355			12.8252	5.74265e-05
	12.8334	-0.000446931			12.8334	5.32526e-05
	12.8416	-0.000440422			12.8416	5.10469e-05
	12.8498	-0.000427062			12.8498	5.08058e-05
	12.858	-0.000413003			12.858	5.09262e-05
	12.8661	-0.000399829			12.8661	5.09886e-05
	12.8743	-0.000387518			12.8743	5.09786e-05
	12.8825	-0.000376377			12.8825	5.23342e-05
	12.8907	-0.000368188			12.8907	5.59223e-05
	12.8989	-0.000365392			12.8989	6.01646e-05
	12.9071	-0.000368697			12.9071	6.40919e-05
	12.9153	-0.000381028			12.9153	6.7596e-05
	12.9235	-0.000397261			12.9235	7.05236e-05
	12.9317	-0.000408886			12.9317	6.74607e-05
	12.9399	-0.000419465			12.9399	6.31252e-05
	12.9481	-0.000429627			12.9481	5.92932e-05
	12.9562	-0.000440528			12.9562	5.50427e-05
	12.9644	-0.000445614			12.9644	5.01507e-05
	12.9726	-0.000440978			12.9726	4.22058e-05
	12.9808	-0.00043558			12.9808	3.40844e-05
	12.989	-0.0004315			12.989	2.67509e-05
	12.9972	-0.000429293			12.9972	2.01143e-05
	13.0054	-0.000437277			13.0054	1.51206e-05
	13.0136	-0.000458034			13.0136	1.33172e-05
	13.0218	-0.000472183			13.0218	1.37948e-05
	13.0299	-0.000459412			13.0299	1.47377e-05
	13.0381	-0.000421276			13.0381	1.57075e-05
	13.0463	-0.000376731			13.0463	1.83124e-05
	13.0545	-0.000334499			13.0545	2.24489e-05
	13.0627	-0.000294724			13.0627	2.66561e-05
	13.0709	-0.000257391			13.0709	3.04573e-05
	13.0791	-0.000223306			13.0791	3.38533e-05
	13.0873	-0.000195428			13.0873	3.6539e-05
	13.0955	-0.000173315			13.0955	3.57399e-05
	13.1037	-0.000153543			13.1037	2.97551e-05
	13.1119	-0.000137447			13.1118	2.84605e-05
	13.12	-0.000126034			13.12	2.95322e-05
	13.1282	-0.000118305			13.1282	3.07253e-05
	13.1364	-0.000115896			13.1364	3.1784e-05
	13.1446	-0.000111979			13.1446	3.2694e-05
	13.1528	-0.000101207			13.1528	3.10252e-05
	13.161	-9.07429e-05			13.161	2.6589e-05
	13.1692	-8.08259e-05			13.1692	2.10986e-05
	13.1774	-6.65827e-05			13.1774	2.01142e-05
	13.1856	-4.60252e-05			13.1855	2.11441e-05
	13.1937	-2.46775e-05			13.1937	2.29019e-05
	13.2019	-4.16615e-06			13.2019	2.49658e-05
	13.2101	1.45605e-05			13.2101	2.69305e-05
	13.2183	3.33962e-05			13.2183	2.8724e-05
	13.2265	5.28e-05			13.2265	3.02512e-05
	13.2347	7.06247e-05			13.2347	3.13317e-05
	13.2429	8.67693e-05			13.2429	3.16384e-05
	13.2511	9.60559e-05			13.2511	3.34271e-05
	13.2593	0.000102503			13.2593	3.57704e-05
	13.2675	0.000115451			13.2675	3.80533e-05
	13.2756	0.000129826			13.2756	4.0129e-05
	13.2838	0.00014372			13.2838	4.1973e-05
	13.292	0.000156772			13.292	4.18127e-05
	13.3002	0.000168944			13.3002	4.37135e-05
	13.3084	0.000179723			13.3084	4.66017e-05
	13.3166	0.000186425			13.3166	4.92964e-05
	13.3248	0.000186652			13.3248	5.1689e-05
	13.333	0.000180881			13.333	5.3658e-05
	13.3412	0.000166001			13.3412	5.44922e-05
	13.3493	0.000140619			13.3493	5.84669e-05
	13.3575	0.000109254			13.3575	6.33487e-05
	13.3657	7.63592e-05			13.3657	6.78982e-05
	13.3739	5.24057e-05			13.3739	7.20983e-05
	13.3821	3.99618e-05			13.3821	7.62351e-05
	13.3903	3.0292e-05			13.3903	7.99963e-05
	13.3985	2.11485e-05			13.3985	8.32912e-05
	13.4067	1.2106e-05			13.4067	8.60094e-05
	13.4149	2.90962e-06			13.4149	8.5916e-05
	13.4231	-7.81784e-06			13.423	7.67843e-05
	13.4313	-2.028e-05			13.4312	6.43343e-05
	13.4394	-3.28569e-05			13.4394	5.18216e-05
	13.4476	-4.54827e-05			13.4476	4.3372e-05
	13.4558	-5.94955e-05			13.4558	3.78254e-05
	13.464	-7.60664e-05			13.464	3.36068e-05
	13.4722	-9.10776e-05			13.4722	2.98491e-05
	13.4804	-0.00010206			13.4804	2.63504e-05
	13.4886	-0.000112224			13.4886	2.18643e-05
	13.4968	-0.000121803			13.4968	1.46785e-05
	13.505	-0.000131268			13.5049	8.79231e-06
	13.5131	-0.000146095			13.5131	6.23436e-06
	13.5213	-0.000164947			13.5213	6.99122e-06
	13.5295	-0.000180266			13.5295	1.48604e-05
	13.5377	-0.000193924			13.5377	2.89642e-05
	13.5459	-0.000205071			13.5459	4.41497e-05
	13.5541	-0.000214012			13.5541	5.86672e-05
	13.5623	-0.000222494			13.5623	7.10572e-05
	13.5705	-0.000230654			13.5705	8.10656e-05
	13.5787	-0.000238236			13.5787	8.77577e-05
	13.5869	-0.000243117			13.5869	8.46489e-05
	13.595	-0.000244427			13.595	7.80987e-05
	13.6032	-0.000245012			13.6032	7.71188e-05
	13.6114	-0.000246674			13.6114	7.86418e-05
	13.6196	-0.000250163			13.6196	8.0659e-05
	13.6278	-0.000260689			13.6278	8.27418e-05
	13.636	-0.000265164			13.636	8.36756e-05
	13.6442	-0.000247314			13.6442	8.32096e-05
	13.6524	-0.000221999			13.6524	8.4623e-05
	13.6606	-0.000198225			13.6606	8.86081e-05
	13.6687	-0.00017601			13.6687	9.31928e-05
	13.6769	-0.000155533			13.6769	9.75648e-05
	13.6851	-0.00013888			13.6851	0.000101665
	13.6933	-0.000127836			13.6933	0.00010601
	13.7015	-0.000121746			13.7015	0.000110283
	13.7097	-0.000129933			13.7097	0.000112978
	13.7179	-0.000151263			13.7179	0.000113807
	13.7261	-0.000165256			13.7261	0.000111605
	13.7343	-0.000170641			13.7343	0.00010826
	13.7425	-0.000174158			13.7425	0.000104489
	13.7507	-0.000177259			13.7507	9.96369e-05
	13.7588	-0.000180155			13.7588	9.83347e-05
	13.767	-0.000180294			13.767	0.000101363
	13.7752	-0.000176629			13.7752	0.000108251
	13.7834	-0.00017175			13.7834	0.000118073
	13.7916	-0.000155846			13.7916	0.00012906
	13.7998	-0.00012506			13.7998	0.000140707
	13.808	-9.21838e-05			13.808	0.00015573
	13.8162	-6.08401e-05			13.8162	0.000170775
	13.8244	-3.13639e-05			13.8244	0.000184198
	13.8325	3.46986e-06			13.8325	0.000195996
	13.8407	4.8412e-05			13.8407	0.00020461
	13.8489	9.84005e-05			13.8489	0.000218176
	13.8571	0.000151266			13.8571	0.000238993
	13.8653	0.0002037			13.8653	0.000260547
	13.8735	0.000254213			13.8735	0.000280487
	13.8817	0.000301661			13.8817	0.000298346
	13.8899	0.000345389			13.8899	0.000314151
	13.8981	0.000381184			13.8981	0.000324547
	13.9063	0.000411977			13.9062	0.000332878
	13.9145	0.000447533			13.9144	0.000345439
	13.9226	0.000485822			13.9226	0.000359703
	13.9308	0.000524891			13.9308	0.000373797
	13.939	0.000565093			13.939	0.00038877
	13.9472	0.000605463			13.9472	0.000403702
	13.9554	0.000644064			13.9554	0.000417592
	13.9636	0.000680716			13.9636	0.000430332
	13.9718	0.000723138			13.9718	0.000441942
	13.98	0.000776235			13.98	0.000452399
	13.9881	0.000832114			13.9881	0.000463327
	13.9963	0.000884895			13.9963	0.00047747
	14.0045	0.000931178			14.0045	0.00049312
	14.0127	0.000971032			14.0127	0.000508123
	14.0209	0.001			14.0209	0.000527626
	14.0291	0.00102			14.0291	0.000547356
	14.0373	0.00104			14.0373	0.000565583
	14.0455	0.00106			14.0455	0.000587709
	14.0537	0.00109			14.0537	0.000612438
	14.0619	0.00112			14.0619	0.000637226
	14.0701	0.00116			14.0701	0.000661597
	14.0782	0.0012			14.0782	0.000684976
	14.0864	0.00125			14.0864	0.00070917
	14.0946	0.00129			14.0946	0.000734694
	14.1028	0.00133			14.1028	0.000761678
	14.111	0.00139			14.111	0.000787266
	14.1192	0.00145			14.1192	0.000810713
	14.1274	0.00151			14.1274	0.000832083
	14.1356	0.00158			14.1356	0.000848531
	14.1438	0.00164			14.1438	0.000867896
	14.1519	0.0017			14.1519	0.000890192
	14.1601	0.00175			14.1601	0.000914021
	14.1683	0.00182			14.1683	0.000936669
	14.1765	0.00189			14.1765	0.000957474
	14.1847	0.00197			14.1847	0.000976584
	14.1929	0.00204			14.1929	0.000992604
	14.2011	0.0021			14.2011	0.00101
	14.2093	0.00216			14.2093	0.00104
	14.2175	0.00223			14.2175	0.00107
	14.2257	0.00229			14.2256	0.00111
	14.2339	0.00236			14.2338	0.00114
	14.242	0.00243			14.242	0.00117
	14.2502	0.0025			14.2502	0.0012
	14.2584	0.00256			14.2584	0.00122
	14.2666	0.00262			14.2666	0.00125
	14.2748	0.00267			14.2748	0.00127
	14.283	0.00271			14.283	0.0013
	14.2912	0.00276			14.2912	0.00133
	14.2994	0.00282			14.2994	0.00136
	14.3076	0.00289			14.3076	0.00138
	14.3157	0.00295			14.3157	0.00141
	14.3239	0.00302			14.3239	0.00143
	14.3321	0.00309			14.3321	0.00145
	14.3403	0.00316			14.3403	0.00147
	14.3485	0.00323			14.3485	0.0015
	14.3567	0.00331			14.3567	0.00153
	14.3649	0.00339			14.3649	0.00155
	14.3731	0.00348			14.3731	0.00158
	14.3813	0.00356			14.3813	0.00161
	14.3895	0.00365			14.3895	0.00163
	14.3976	0.00372			14.3976	0.00165
	14.4058	0.0038			14.4058	0.00167
	14.414	0.00387			14.414	0.00169
	14.4222	0.00397			14.4222	0.00172
	14.4304	0.00408			14.4304	0.00175
	14.4386	0.00418			14.4386	0.00178
	14.4468	0.00428			14.4468	0.00181
	14.455	0.00437			14.455	0.00184
	14.4632	0.00445			14.4632	0.00187
	14.4713	0.00452			14.4713	0.0019
	14.4795	0.00458			14.4795	0.00193
	14.4877	0.00462			14.4877	0.00197
	14.4959	0.00467			14.4959	0.002
	14.5041	0.00472			14.5041	0.00204
	14.5123	0.00476			14.5123	0.00207
	14.5205	0.00481			14.5205	0.0021
	14.5287	0.00486			14.5287	0.00213
	14.5369	0.00492			14.5369	0.00215
	14.5451	0.00498			14.545	0.00219
	14.5533	0.00504			14.5532	0.00223
	14.5614	0.00511			14.5614	0.00227
	14.5696	0.00517			14.5696	0.00231
	14.5778	0.00524			14.5778	0.00235
	14.586	0.00531			14.586	0.00239
	14.5942	0.00538			14.5942	0.00243
	14.6024	0.00545			14.6024	0.00246
	14.6106	0.00551			14.6106	0.0025
	14.6188	0.00556			14.6188	0.00254
	14.627	0.00561			14.627	0.00258
	14.6351	0.00567			14.6351	0.00262
	14.6433	0.00571			14.6433	0.00266
	14.6515	0.00576			14.6515	0.00269
	14.6597	0.0058			14.6597	0.00272
	14.6679	0.00583			14.6679	0.00276
	14.6761	0.00587			14.6761	0.0028
	14.6843	0.0059			14.6843	0.00284
	14.6925	0.00594			14.6925	0.00288
	14.7007	0.00597			14.7007	0.00292
	14.7089	0.00601			14.7088	0.00295
	14.7171	0.00604			14.717	0.00298
	14.7252	0.00606			14.7252	0.00301
	14.7334	0.00609			14.7334	0.00304
	14.7416	0.00612			14.7416	0.00307
	14.7498	0.00614			14.7498	0.0031
	14.758	0.00617			14.758	0.00313
	14.7662	0.00621			14.7662	0.00316
	14.7744	0.00625			14.7744	0.0032
	14.7826	0.0063			14.7826	0.00324
	14.7907	0.00634			14.7907	0.00328
	14.7989	0.00638			14.7989	0.00332
	14.8071	0.00642			14.8071	0.00335
	14.8153	0.00646			14.8153	0.00339
	14.8235	0.00651			14.8235	0.00344
	14.8317	0.00655			14.8317	0.00348
	14.8399	0.0066			14.8399	0.00352
	14.8481	0.00664			14.8481	0.00356
	14.8563	0.00668			14.8563	0.0036
	14.8645	0.00671			14.8645	0.00364
	14.8727	0.00674			14.8727	0.00367
	14.8808	0.00676			14.8808	0.00371
	14.889	0.00679			14.889	0.00375
	14.8972	0.00681			14.8972	0.00378
	14.9054	0.00684			14.9054	0.00382
	14.9136	0.00687			14.9136	0.00387
	14.9218	0.00689			14.9218	0.00391
	14.93	0.00691			14.93	0.00396
	14.9382	0.00693			14.9382	0.004
	14.9464	0.00693			14.9464	0.00405
	14.9545	0.00693			14.9545	0.00409
	14.9627	0.00695			14.9627	0.00413
	14.9709	0.00696			14.9709	0.00417
	14.9791	0.00698			14.9791	0.0042
	14.9873	0.00699			14.9873	0.00424
	14.9955	0.007			14.9955	0.00428
	15.0037	0.00701			15.0037	0.00432
	15.0119	0.00701			15.0119	0.00438
	15.0201	0.00702			15.0201	0.00443
	15.0283	0.00703			15.0282	0.00448
	15.0365	0.00705			15.0364	0.00453
	15.0446	0.00708			15.0446	0.00457
	15.0528	0.00712			15.0528	0.00462
	15.061	0.00715			15.061	0.00467
	15.0692	0.00718			15.0692	0.00472
	15.0774	0.0072			15.0774	0.00477
	15.0856	0.00722			15.0856	0.00482
	15.0938	0.00722			15.0938	0.00488
	15.102	0.00722			15.102	0.00493
	15.1102	0.00721			15.1102	0.00499
	15.1183	0.0072			15.1183	0.00504
	15.1265	0.00721			15.1265	0.0051
	15.1347	0.00723			15.1347	0.00516
	15.1429	0.00725			15.1429	0.00521
	15.1511	0.00727			15.1511	0.00526
	15.1593	0.00728			15.1593	0.00531
	15.1675	0.0073			15.1675	0.00536
	15.1757	0.00731			15.1757	0.00541
	15.1839	0.00732			15.1839	0.00546
	15.1921	0.00733			15.1921	0.00551
	15.2002	0.00735			15.2002	0.00557
	15.2084	0.00737			15.2084	0.00564
	15.2166	0.00738			15.2166	0.00571
	15.2248	0.00739			15.2248	0.00578
	15.233	0.0074			15.233	0.00585
	15.2412	0.00741			15.2412	0.00592
	15.2494	0.00743			15.2494	0.00599
	15.2576	0.00745			15.2576	0.00607
	15.2658	0.00747			15.2658	0.00615
	15.2739	0.00748			15.2739	0.00622
	15.2821	0.0075			15.2821	0.0063
	15.2903	0.00754			15.2903	0.00639
	15.2985	0.00758			15.2985	0.00648
	15.3067	0.00762			15.3067	0.00656
	15.3149	0.00768			15.3149	0.00665
	15.3231	0.00773			15.3231	0.00673
	15.3313	0.0078			15.3313	0.00682
	15.3395	0.00787			15.3395	0.00691
	15.3477	0.00796			15.3476	0.00699
	15.3559	0.00804			15.3558	0.00708
	15.364	0.00812			15.364	0.00716
	15.3722	0.00819			15.3722	0.00725
	15.3804	0.00826			15.3804	0.00735
	15.3886	0.00832			15.3886	0.00744
	15.3968	0.00838			15.3968	0.00753
	15.405	0.00846			15.405	0.00762
	15.4132	0.00854			15.4132	0.0077
	15.4214	0.00862			15.4214	0.0078
	15.4296	0.00869			15.4296	0.0079
	15.4377	0.00876			15.4377	0.008
	15.4459	0.00883			15.4459	0.00811
	15.4541	0.00889			15.4541	0.00822
	15.4623	0.00896			15.4623	0.00834
	15.4705	0.00904			15.4705	0.00845
	15.4787	0.00913			15.4787	0.00857
	15.4869	0.00923			15.4869	0.00868
	15.4951	0.00933			15.4951	0.0088
	15.5033	0.00944			15.5033	0.00893
	15.5114	0.00957			15.5114	0.00905
	15.5196	0.00968			15.5196	0.00919
	15.5278	0.00981			15.5278	0.00934
	15.536	0.00994			15.536	0.00948
	15.5442	0.01007			15.5442	0.00962
	15.5524	0.01022			15.5524	0.00976
	15.5606	0.01036			15.5606	0.00989
	15.5688	0.01051			15.5688	0.01003
	15.577	0.01068			15.577	0.01016
	15.5852	0.01085			15.5852	0.0103
	15.5933	0.01102			15.5933	0.01044
	15.6015	0.01121			15.6015	0.01058
	15.6097	0.01139			15.6097	0.01073
	15.6179	0.01157			15.6179	0.01088
	15.6261	0.01175			15.6261	0.01102
	15.6343	0.01191			15.6343	0.01116
	15.6425	0.01208			15.6425	0.0113
	15.6507	0.01226			15.6507	0.01144
	15.6589	0.01245			15.6589	0.01159
	15.6671	0.01264			15.667	0.01173
	15.6753	0.01283			15.6752	0.01186
	15.6834	0.01306			15.6834	0.01201
	15.6916	0.01329			15.6916	0.01216
	15.6998	0.01354			15.6998	0.01231
	15.708	0.01382			15.708	0.01247
	15.7162	0.01408			15.7162	0.01262
	15.7244	0.01436			15.7244	0.01278
	15.7326	0.01466			15.7326	0.01293
	15.7408	0.01497			15.7408	0.01309
	15.749	0.01527			15.749	0.01325
	15.7571	0.01558			15.7571	0.01341
	15.7653	0.01591			15.7653	0.01356
	15.7735	0.01626			15.7735	0.01372
	15.7817	0.01664			15.7817	0.01387
	15.7899	0.01704			15.7899	0.01403
	15.7981	0.01744			15.7981	0.01418
	15.8063	0.01785			15.8063	0.01433
	15.8145	0.01829			15.8145	0.01448
	15.8227	0.01874			15.8227	0.01463
	15.8309	0.01921			15.8308	0.01478
	15.8391	0.01971			15.839	0.01494
	15.8472	0.02025			15.8472	0.01509
	15.8554	0.02081			15.8554	0.01525
	15.8636	0.02138			15.8636	0.0154
	15.8718	0.02197			15.8718	0.01556
	15.88	0.02261			15.88	0.01571
	15.8882	0.0233			15.8882	0.01585
	15.8964	0.02401			15.8964	0.016
	15.9046	0.02476			15.9046	0.01615
	15.9128	0.02557			15.9128	0.0163
	15.9209	0.02645			15.9209	0.01646
	15.9291	0.02739			15.9291	0.01661
	15.9373	0.0284			15.9373	0.01676
	15.9455	0.0295			15.9455	0.01692
	15.9537	0.03068			15.9537	0.01708
	15.9619	0.03195			15.9619	0.01724
	15.9701	0.03329			15.9701	0.01739
	15.9783	0.03472			15.9783	0.01753
	15.9865	0.03627			15.9865	0.01768
	15.9947	0.03793			15.9947	0.01783
	16.0028	0.03973			16.0028	0.01797
	16.011	0.04166			16.011	0.01811
	16.0192	0.04372			16.0192	0.01826
	16.0274	0.04596			16.0274	0.01841
	16.0356	0.04835			16.0356	0.01856
	16.0438	0.0509			16.0438	0.0187
	16.052	0.05364			16.052	0.01885
	16.0602	0.05659			16.0602	0.019
	16.0684	0.05974			16.0683	0.01915
	16.0766	0.06314			16.0765	0.01929
	16.0847	0.06681			16.0847	0.01943
	16.0929	0.07072			16.0929	0.01958
	16.1011	0.07488			16.1011	0.01972
	16.1093	0.07931			16.1093	0.01987
	16.1175	0.08404			16.1175	0.02002
	16.1257	0.08909			16.1257	0.02017
	16.1339	0.09445			16.1339	0.02031
	16.1421	0.10014			16.1421	0.02046
	16.1503	0.10617			16.1502	0.02061
	16.1584	0.11256			16.1584	0.02075
	16.1666	0.11929			16.1666	0.02089
	16.1748	0.12636			16.1748	0.02103
	16.183	0.13379			16.183	0.02117
	16.1912	0.14159			16.1912	0.0213
	16.1994	0.14976			16.1994	0.02143
	16.2076	0.15826			16.2076	0.02156
	16.2158	0.16711			16.2158	0.02168
	16.224	0.17628			16.224	0.0218
	16.2322	0.18574			16.2322	0.02191
	16.2403	0.19549			16.2403	0.02201
	16.2485	0.2055			16.2485	0.02211
	16.2567	0.21577			16.2567	0.02219
	16.2649	0.22626			16.2649	0.02227
	16.2731	0.23694			16.2731	0.02234
	16.2813	0.24777			16.2813	0.0224
	16.2895	0.25871			16.2895	0.02246
	16.2977	0.2697			16.2977	0.0225
	16.3059	0.28073			16.3059	0.02253
	16.3141	0.29174			16.3141	0.02255
	16.3222	0.30269			16.3222	0.02255
	16.3304	0.31355			16.3304	0.02255
	16.3386	0.32428			16.3386	0.02253
	16.3468	0.33483			16.3468	0.02251
	16.355	0.34516			16.355	0.02246
	16.3632	0.35523			16.3632	0.02241
	16.3714	0.36499			16.3714	0.02235
[truncated: 5,327 more rows]

## Sheet: Fig 2b
	0	0.01322	28.4764	242273
	0.00819	0.01215	28.4846	242177
	0.01638	0.01117	28.4928	242127
	0.02457	0.01027	28.5009	241964
	0.03276	0.00944	28.5091	241739
	0.04095	0.00867	28.5173	241661
	0.04914	0.00797	28.5255	241560
	0.05733	0.00732	28.5337	241417
	0.06552	0.00672	28.5419	241330
	0.07371	0.00617	28.5501	241192
	0.0819	0.00567	28.5583	240971
	0.09009	0.00521	28.5665	240762
	0.09828	0.00479	28.5747	240589
	0.10647	0.0044	28.5829	240450
	0.11466	0.00405	28.591	240371
	0.12285	0.00372	28.5992	240253
	0.13104	0.00342	28.6074	240110
	0.13923	0.00314	28.6156	240020
	0.14742	0.00289	28.6238	239872
	0.15561	0.00266	28.632	239762
	0.1638	0.00245	28.6402	239600
	0.17199	0.00226	28.6484	239437
	0.18018	0.00209	28.6566	239325
	0.18837	0.00192	28.6648	239203
	0.19655	0.00177	28.6729	239125
	0.20474	0.00163	28.6811	239043
	0.21293	0.0015	28.6893	238922
	0.22112	0.00138	28.6975	238808
	0.22931	0.00127	28.7057	238729
	0.2375	0.00117	28.7139	238615
	0.24569	0.00107	28.7221	238470
	0.25388	0.000989811	28.7303	238307
	0.26207	0.000913062	28.7385	238138
	0.27026	0.000842641	28.7466	237963
	0.27845	0.000777943	28.7548	237772
	0.28664	0.000718473	28.763	237584
	0.29483	0.00066291	28.7712	237456
	0.30302	0.000611075	28.7794	237364
	0.31121	0.000563163	28.7876	237261
	0.3194	0.000518966	28.7958	237135
	0.32759	0.000477999	28.804	236986
	0.33578	0.00044117	28.8122	236823
	0.34397	0.000407942	28.8204	236663
	0.35216	0.000377841	28.8285	236516
	0.36035	0.000350496	28.8367	236387
	0.36854	0.000325648	28.8449	236297
	0.37673	0.000302887	28.8531	236211
	0.38492	0.00028198	28.8613	236127
	0.39311	0.000262052	28.8695	236045
	0.4013	0.000242804	28.8777	235950
	0.40949	0.000228097	28.8859	235859
	0.41768	0.00021631	28.8941	235767
	0.42587	0.00020608	28.9022	235676
	0.43406	0.000196805	28.9104	235539
	0.44225	0.000188297	28.9186	235377
	0.45044	0.000181359	28.9268	235247
	0.45863	0.000175373	28.935	235123
	0.46682	0.000169896	28.9432	234976
	0.47501	0.000164845	28.9514	234866
	0.4832	0.000158816	28.9596	234783
	0.49139	0.000149864	28.9678	234753
	0.49958	0.000141418	28.976	234678
	0.50777	0.00013409	28.9841	234619
	0.51596	0.000127641	28.9923	234520
	0.52415	0.000121784	29.0005	234367
	0.53234	0.0001164	29.0087	234222
	0.54053	0.000111452	29.0169	234060
	0.54872	0.000106647	29.0251	233917
	0.55691	0.000101894	29.0333	233806
	0.5651	9.70324e-05	29.0415	233672
	0.57328	9.19219e-05	29.0497	233492
	0.58147	8.65517e-05	29.0579	233370
	0.58966	8.00136e-05	29.0661	233254
	0.59785	7.35687e-05	29.0742	233178
	0.60604	6.76458e-05	29.0824	233097
	0.61423	6.21997e-05	29.0906	233021
	0.62242	5.55458e-05	29.0988	232931
	0.63061	4.94935e-05	29.107	232822
	0.6388	4.46719e-05	29.1152	232790
	0.64699	4.05149e-05	29.1234	232787
	0.65518	3.68283e-05	29.1316	232794
	0.66337	3.41185e-05	29.1398	232649
	0.67156	3.21265e-05	29.148	232474
	0.67975	3.14788e-05	29.1561	232298
	0.68794	3.1002e-05	29.1643	232124
	0.69613	3.08071e-05	29.1725	231982
	0.70432	3.07446e-05	29.1807	231871
	0.71251	3.05644e-05	29.1889	231755
	0.7207	3.0219e-05	29.1971	231623
	0.72889	2.85187e-05	29.2053	231442
	0.73708	2.65108e-05	29.2135	231252
	0.74527	2.46214e-05	29.2217	231108
	0.75346	2.27316e-05	29.2298	231067
	0.76165	2.08446e-05	29.238	230927
	0.76984	1.8955e-05	29.2462	230734
	0.77803	1.70579e-05	29.2544	230615
	0.78622	1.49042e-05	29.2626	230450
	0.79441	1.12598e-05	29.2708	230320
	0.8026	7.97607e-06	29.279	230175
	0.81079	5.21307e-06	29.2872	230000
	0.81898	2.74525e-06	29.2954	229931
	0.82717	5.32717e-07	29.3036	229882
	0.83536	-1.61357e-07	29.3117	229823
	0.84355	2.55612e-07	29.3199	229702
	0.85174	1.13486e-06	29.3281	229679
	0.85993	1.87199e-06	29.3363	229620
	0.86812	2.338e-06	29.3445	229498
	0.87631	2.92025e-06	29.3527	229345
	0.8845	3.6161e-06	29.3609	229156
	0.89269	4.1523e-06	29.3691	229006
	0.90088	4.4707e-06	29.3773	228898
	0.90907	3.94994e-06	29.3854	228754
	0.91726	2.82072e-06	29.3936	228612
	0.92545	2.37587e-06	29.4018	228574
	0.93364	4.45168e-06	29.41	228478
	0.94183	8.44547e-06	29.4182	228365
	0.95002	1.31323e-05	29.4264	228271
	0.9582	1.78096e-05	29.4346	228252
	0.96639	2.23552e-05	29.4428	228244
	0.97458	2.80312e-05	29.451	228131
	0.98277	3.36841e-05	29.4592	227822
	0.99096	3.88467e-05
	0.99915	4.35515e-05
	1.00734	4.54387e-05
	1.01553	4.28131e-05
	1.02372	3.9189e-05
	1.03191	3.52069e-05
	1.0401	3.06362e-05
	1.04829	2.59042e-05
	1.05648	1.99125e-05
	1.06467	1.44015e-05
	1.07286	9.68106e-06
	1.08105	5.43061e-06
	1.08924	1.5592e-06
	1.09743	1.82383e-06
	1.10562	4.21565e-06
	1.11381	7.15572e-06
	1.122	1.01017e-05
	1.13019	1.29511e-05
	1.13838	1.6525e-05
	1.14657	2.0759e-05
	1.15476	2.5519e-05
	1.16295	3.00961e-05
	1.17114	3.42962e-05
	1.17933	3.81489e-05
	1.18752	3.90043e-05
	1.19571	3.88375e-05
	1.2039	3.85131e-05
	1.21209	3.78794e-05
	1.22028	3.58948e-05
	1.22847	3.38749e-05
	1.23666	3.25349e-05
	1.24485	3.1198e-05
	1.25304	2.96512e-05
	1.26123	2.76085e-05
	1.26942	2.31438e-05
	1.27761	1.71663e-05
	1.2858	1.21185e-05
	1.29399	8.03424e-06
	1.30218	4.30297e-06
	1.31037	7.78012e-07
	1.31856	-3.44245e-06
	1.32675	-7.92638e-06
	1.33493	-9.6704e-06
	1.34312	-9.38054e-06
	1.35131	-8.26522e-06
	1.3595	-6.87657e-06
	1.36769	-5.32485e-06
	1.37588	-1.98062e-06
	1.38407	1.67101e-06
	1.39226	5.0317e-06
	1.40045	7.8486e-06
	1.40864	1.00819e-05
	1.41683	1.11179e-05
	1.42502	9.51483e-06
	1.43321	8.02976e-06
	1.4414	6.89521e-06
	1.44959	5.75997e-06
	1.45778	4.58739e-06
	1.46597	3.16852e-06
	1.47416	9.9405e-07
	1.48235	-2.01762e-06
	1.49054	-7.08459e-06
	1.49873	-1.16519e-05
	1.50692	-1.13021e-05
	1.51511	-9.36583e-06
	1.5233	-7.44585e-06
	1.53149	-5.65747e-06
	1.53968	-4.00957e-06
	1.54787	-2.72788e-06
	1.55606	-1.85394e-06
	1.56425	-1.9485e-06
	1.57244	-3.11448e-06
	1.58063	-5.4772e-06
	1.58882	-7.45156e-06
	1.59701	-8.59386e-06
	1.6052	-9.31182e-06
	1.61339	-1.0067e-05
	1.62158	-1.09553e-05
	1.62977	-1.21154e-05
	1.63796	-1.13169e-05
	1.64615	-9.7797e-06
	1.65434	-8.30588e-06
	1.66253	-6.9536e-06
	1.67072	-3.54926e-06
	1.67891	3.65874e-07
	1.6871	4.01404e-06
	1.69529	6.779e-06
	1.70348	8.54812e-06
	1.71167	8.33529e-06
	1.71985	1.11326e-05
	1.72804	1.53733e-05
	1.73623	1.95903e-05
	1.74442	2.33631e-05
	1.75261	2.6643e-05
	1.7608	2.926e-05
	1.76899	2.74252e-05
	1.77718	2.51401e-05
	1.78537	2.33453e-05
	1.79356	2.15654e-05
	1.80175	1.97196e-05
	1.80994	1.76246e-05
	1.81813	1.18754e-05
	1.82632	4.42398e-06
	1.83451	-2.58402e-06
	1.8427	-8.8241e-06
	1.85089	-1.17001e-05
	1.85908	-1.22044e-05
	1.86727	-1.20613e-05
	1.87546	-1.18775e-05
	1.88365	-1.1727e-05
	1.89184	-1.16781e-05
	1.90003	-1.30803e-05
	1.90822	-1.72787e-05
	1.91641	-2.11768e-05
	1.9246	-2.2682e-05
	1.93279	-2.18468e-05
	1.94098	-2.05365e-05
	1.94917	-1.93126e-05
	1.95736	-1.82258e-05
	1.96555	-1.72791e-05
	1.97374	-1.74299e-05
	1.98193	-1.90161e-05
	1.99012	-2.19603e-05
	1.99831	-2.51184e-05
	2.0065	-2.85692e-05
	2.01469	-3.1486e-05
	2.02288	-3.27003e-05
	2.03107	-3.26849e-05
	2.03926	-3.10414e-05
	2.04745	-2.91664e-05
	2.05564	-2.75303e-05
	2.06383	-2.64698e-05
	2.07202	-2.65957e-05
	2.08021	-3.11339e-05
	2.0884	-3.43036e-05
	2.09659	-3.55832e-05
	2.10477	-3.63936e-05
	2.11296	-3.70804e-05
	2.12115	-3.77167e-05
	2.12934	-3.83205e-05
	2.13753	-3.92946e-05
	2.14572	-4.03637e-05
	2.15391	-4.14078e-05
	2.1621	-4.274e-05
	2.17029	-4.48648e-05
	2.17848	-4.72157e-05
	2.18667	-4.95793e-05
	2.19486	-5.23185e-05
	2.20305	-5.60263e-05
	2.21124	-5.98019e-05
	2.21943	-6.33402e-05
	2.22762	-6.69177e-05
	2.23581	-6.82683e-05
	2.244	-6.80074e-05
	2.25219	-6.77941e-05
	2.26038	-6.79815e-05
	2.26857	-6.89248e-05
	2.27676	-6.92844e-05
	2.28495	-6.78418e-05
	2.29314	-6.57762e-05
	2.30133	-6.37671e-05
	2.30952	-6.22229e-05
	2.31771	-6.12103e-05
	2.3259	-5.96016e-05
	2.33409	-5.78824e-05
	2.34228	-5.63337e-05
	2.35047	-5.49526e-05
	2.35866	-5.33906e-05
	2.36685	-5.17722e-05
	2.37504	-5.04606e-05
	2.38323	-4.95222e-05
	2.39142	-4.87448e-05
	2.39961	-4.80599e-05
	2.4078	-4.7711e-05
	2.41599	-4.41817e-05
	2.42418	-3.99089e-05
	2.43237	-3.59753e-05
	2.44056	-3.23627e-05
	2.44875	-2.94711e-05
	2.45694	-2.73713e-05
	2.46513	-2.48221e-05
	2.47332	-2.18908e-05
	2.4815	-1.93434e-05
	2.48969	-1.73367e-05
	2.49788	-1.61895e-05
	2.50607	-1.25453e-05
	2.51426	-7.23021e-06
	2.52245	-1.47077e-06
	2.53064	4.18648e-06
	2.53883	9.23621e-06
	2.54702	1.36019e-05
	2.55521	1.54795e-05
	2.5634	1.29645e-05
	2.57159	1.11923e-05
	2.57978	1.09425e-05
	2.58797	1.13853e-05
	2.59616	1.15149e-05
	2.60435	1.1112e-05
	2.61254	9.76632e-06
	2.62073	6.56459e-06
	2.62892	2.58374e-06
	2.63711	-1.74949e-06
	2.6453	-7.12734e-06
	2.65349	-1.1829e-05
	2.66168	-1.58524e-05
	2.66987	-1.95133e-05
	2.67806	-2.35539e-05
	2.68625	-2.81506e-05
	2.69444	-3.1449e-05
	2.70263	-3.42964e-05
	2.71082	-3.71261e-05
	2.71901	-4.02113e-05
	2.7272	-4.40718e-05
	2.73539	-4.93354e-05
	2.74358	-5.276e-05
	2.75177	-5.50094e-05
	2.75996	-5.68261e-05
	2.76815	-5.85367e-05
	2.77634	-6.02212e-05
	2.78453	-6.0646e-05
	2.79272	-6.04426e-05
	2.80091	-6.01753e-05
	2.8091	-5.99629e-05
	2.81729	-5.98135e-05
	2.82548	-5.83478e-05
	2.83367	-5.46475e-05
	2.84186	-5.06741e-05
	2.85005	-4.70514e-05
	2.85824	-4.37828e-05
	2.86642	-4.26593e-05
	2.87461	-4.22262e-05
	2.8828	-4.18655e-05
	2.89099	-4.32467e-05
	2.89918	-4.52462e-05
	2.90737	-4.56796e-05
	2.91556	-4.54355e-05
	2.92375	-4.51249e-05
	2.93194	-4.482e-05
	2.94013	-4.46173e-05
	2.94832	-4.45362e-05
	2.95651	-4.76902e-05
	2.9647	-5.0438e-05
	2.97289	-4.97296e-05
	2.98108	-4.60312e-05
	2.98927	-4.11996e-05
	2.99746	-3.64984e-05
	3.00565	-3.21939e-05
	3.01384	-2.82688e-05
	3.02203	-2.47147e-05
	3.03022	-2.1673e-05
	3.03841	-1.89926e-05
	3.0466	-1.65954e-05
	3.05479	-1.46224e-05
	3.06298	-1.52556e-05
	3.07117	-1.44425e-05
	3.07936	-1.31898e-05
	3.08755	-1.22279e-05
	3.09574	-1.27012e-05
	3.10393	-1.63407e-05
	3.11212	-2.0446e-05
	3.12031	-2.41422e-05
	3.1285	-2.78539e-05
	3.13669	-3.16948e-05
	3.14488	-3.55403e-05
	3.15307	-3.93552e-05
	3.16126	-4.34328e-05
	3.16945	-4.69256e-05
	3.17764	-4.98048e-05
	3.18583	-5.2389e-05
	3.19402	-5.49367e-05
	3.20221	-5.75037e-05
	3.2104	-6.02604e-05
	3.21859	-6.37875e-05
	3.22678	-6.91302e-05
	3.23497	-6.96508e-05
	3.24315	-6.84026e-05
	3.25134	-6.71929e-05
	3.25953	-6.61253e-05
	3.26772	-6.52008e-05
	3.27591	-6.49157e-05
	3.2841	-6.5546e-05
	3.29229	-6.7484e-05
	3.30048	-7.07486e-05
	3.30867	-7.25498e-05
	3.31686	-7.29681e-05
	3.32505	-7.27712e-05
	3.33324	-7.23848e-05
	3.34143	-7.3123e-05
	3.34962	-7.52686e-05
	3.35781	-7.7741e-05
	3.366	-8.02175e-05
	3.37419	-8.4399e-05
	3.38238	-8.79897e-05
	3.39057	-8.98022e-05
	3.39876	-9.02656e-05
	3.40695	-9.01829e-05
	3.41514	-8.97725e-05
	3.42333	-8.90819e-05
	3.43152	-8.82863e-05
	3.43971	-8.75407e-05
	3.4479	-8.68712e-05
	3.45609	-8.22437e-05
	3.46428	-7.63686e-05
	3.47247	-7.07838e-05
	3.48066	-6.58732e-05
	3.48885	-6.16779e-05
	3.49704	-5.84027e-05
	3.50523	-5.55666e-05
	3.51342	-5.29843e-05
	3.52161	-5.07206e-05
	3.5298	-4.97849e-05
	3.53799	-5.17412e-05
	3.54618	-5.21363e-05
	3.55437	-5.1684e-05
	3.56256	-5.10674e-05
	3.57075	-5.019e-05
	3.57894	-4.92671e-05
	3.58713	-4.84101e-05
	3.59532	-4.76255e-05
	3.60351	-4.65987e-05
	3.6117	-4.48098e-05
	3.61989	-4.27925e-05
	3.62807	-4.08305e-05
	3.63626	-4.00581e-05
	3.64445	-4.07209e-05
	3.65264	-4.5888e-05
	3.66083	-5.1729e-05
	3.66902	-5.6934e-05
	3.67721	-6.16921e-05
	3.6854	-6.60718e-05
	3.69359	-7.04219e-05
	3.70178	-7.59351e-05
	3.70997	-8.16423e-05
	3.71816	-8.11766e-05
	3.72635	-7.89769e-05
	3.73454	-7.69575e-05
	3.74273	-7.53149e-05
	3.75092	-7.40824e-05
	3.75911	-7.33786e-05
	3.7673	-7.3207e-05
	3.77549	-7.00716e-05
	3.78368	-6.60216e-05
	3.79187	-6.22471e-05
	3.80006	-5.87988e-05
	3.80825	-5.57366e-05
	3.81644	-5.97594e-05
	3.82463	-6.68871e-05
	3.83282	-7.01863e-05
	3.84101	-6.84344e-05
	3.8492	-6.45713e-05
	3.85739	-6.06758e-05
	3.86558	-5.71011e-05
	3.87377	-5.38222e-05
	3.88196	-5.22576e-05
	3.89015	-5.48789e-05
	3.89834	-5.84604e-05
	3.90653	-6.18369e-05
	3.91472	-6.53478e-05
	3.92291	-6.83281e-05
	3.9311	-7.091e-05
	3.93929	-7.32692e-05
	3.94748	-7.54639e-05
	3.95567	-7.75157e-05
	3.96386	-7.94623e-05
	3.97205	-8.14747e-05
	3.98024	-8.43205e-05
	3.98843	-8.7223e-05
	3.99662	-8.60749e-05
	4.0048	-8.19203e-05
	4.01299	-7.71926e-05
	4.02118	-7.27172e-05
	4.02937	-6.89714e-05
	4.03756	-6.60217e-05
	4.04575	-6.61082e-05
	4.05394	-6.49533e-05
	4.06213	-6.30618e-05
	4.07032	-6.11664e-05
	4.07851	-5.96014e-05
	4.0867	-5.84317e-05
	4.09489	-5.78325e-05
	4.10308	-5.80313e-05
	4.11127	-5.90252e-05
	4.11946	-6.05922e-05
	4.12765	-6.26395e-05
	4.13584	-6.74522e-05
	4.14403	-7.2319e-05
	4.15222	-7.65633e-05
	4.16041	-7.79312e-05
	4.1686	-7.73531e-05
	4.17679	-7.54255e-05
	4.18498	-7.27137e-05
	4.19317	-6.92764e-05
	4.20136	-6.555e-05
	4.20955	-6.16843e-05
	4.21774	-5.79761e-05
	4.22593	-5.45362e-05
	4.23412	-5.14123e-05
	4.24231	-4.85965e-05
	4.2505	-4.72629e-05
	4.25869	-5.00266e-05
	4.26688	-5.66671e-05
	4.27507	-6.44074e-05
	4.28326	-6.99859e-05
	4.29145	-7.28239e-05
	4.29964	-7.44894e-05
	4.30783	-7.59375e-05
	4.31602	-7.73228e-05
	4.32421	-7.88313e-05
	4.3324	-8.49328e-05
	4.34059	-9.19755e-05
	4.34878	-9.84648e-05
	4.35697	-0.000104514
	4.36516	-0.000112049
	4.37335	-0.000116481
	4.38154	-0.000119556
	4.38972	-0.000122315
	4.39791	-0.000124214
	4.4061	-0.000125727
	4.41429	-0.000127147
	4.42248	-0.000128509
	4.43067	-0.000130044
	4.43886	-0.000129273
	4.44705	-0.000124473
	4.45524	-0.000117372
	4.46343	-0.000110276
	4.47162	-0.000103715
	4.47981	-9.77469e-05
	4.488	-9.23472e-05
	4.49619	-8.84148e-05
	4.50438	-8.56812e-05
	4.51257	-8.39147e-05
	4.52076	-8.71134e-05
	4.52895	-9.323e-05
	4.53714	-9.49572e-05
	4.54533	-9.41695e-05
	4.55352	-9.31748e-05
	4.56171	-9.23104e-05
	4.5699	-9.16448e-05
	4.57809	-9.09692e-05
	4.58628	-9.03839e-05
	4.59447	-8.99313e-05
	4.60266	-9.01374e-05
	4.61085	-9.36084e-05
	4.61904	-9.39347e-05
	4.62723	-9.30115e-05
	4.63542	-9.21209e-05
	4.64361	-9.1272e-05
	4.6518	-9.02835e-05
	4.65999	-8.8905e-05
	4.66818	-8.76213e-05
	4.67637	-8.65824e-05
	4.68456	-8.59643e-05
	4.69275	-8.62175e-05
	4.70094	-8.65714e-05
	4.70913	-8.67637e-05
	4.71732	-8.49525e-05
	4.72551	-8.22146e-05
	4.7337	-7.95324e-05
	4.74189	-7.73969e-05
	4.75008	-7.5871e-05
	4.75827	-7.52414e-05
	4.76646	-7.52826e-05
	4.77464	-7.38002e-05
	4.78283	-7.16654e-05
	4.79102	-6.95005e-05
	4.79921	-6.73562e-05
	4.8074	-6.50926e-05
	4.81559	-6.28701e-05
	4.82378	-6.09737e-05
	4.83197	-5.94472e-05
	4.84016	-5.84011e-05
	4.84835	-5.78392e-05
	4.85654	-5.80504e-05
	4.86473	-5.89586e-05
	4.87292	-6.09845e-05
	4.88111	-6.08945e-05
	4.8893	-6.00431e-05
	4.89749	-5.92275e-05
	4.90568	-5.84657e-05
	4.91387	-5.77645e-05
	4.92206	-5.71242e-05
	4.93025	-5.65399e-05
	4.93844	-5.61102e-05
	4.94663	-5.5854e-05
	4.95482	-6.0187e-05
	4.96301	-6.22648e-05
	4.9712	-6.29595e-05
	4.97939	-6.29764e-05
	4.98758	-6.27533e-05
	4.99577	-6.25353e-05
	5.00396	-6.2344e-05
	5.01215	-6.43381e-05
	5.02034	-7.0854e-05
	5.02853	-7.62215e-05
	5.03672	-7.80876e-05
	5.04491	-7.78161e-05
	5.0531	-7.66465e-05
	5.06129	-7.54281e-05
	5.06948	-7.43391e-05
	5.07767	-7.38617e-05
	5.08586	-7.41002e-05
	5.09405	-7.6337e-05
	5.10224	-7.86547e-05
	5.11043	-7.99689e-05
	5.11862	-8.02629e-05
	5.12681	-8.00515e-05
	5.135	-7.9642e-05
	5.14319	-7.91603e-05
	5.15137	-7.86329e-05
	5.15956	-7.77322e-05
	5.16775	-7.66971e-05
	5.17594	-7.56813e-05
	5.18413	-7.56215e-05
	5.19232	-7.67225e-05
	5.20051	-7.95591e-05
	5.2087	-8.23077e-05
	5.21689	-8.46423e-05
	5.22508	-8.66714e-05
	5.23327	-8.69647e-05
	5.24146	-8.65554e-05
	5.24965	-8.27192e-05
	5.25784	-7.70068e-05
	5.26603	-7.09726e-05
	5.27422	-6.55421e-05
	5.28241	-6.08773e-05
	5.2906	-5.85923e-05
	5.29879	-5.77545e-05
	5.30698	-5.78625e-05
	5.31517	-5.96116e-05
	5.32336	-6.16676e-05
	5.33155	-6.36119e-05
	5.33974	-6.54679e-05
	5.34793	-6.88418e-05
	5.35612	-7.53321e-05
	5.36431	-8.44541e-05
	5.3725	-9.36352e-05
	5.38069	-9.87023e-05
	5.38888	-9.96538e-05
	5.39707	-9.84535e-05
	5.40526	-9.65562e-05
	5.41345	-9.42787e-05
	5.42164	-9.16861e-05
	5.42983	-8.92612e-05
	5.43802	-8.71266e-05
	5.44621	-8.54279e-05
	5.4544	-9.00324e-05
	5.46259	-9.5658e-05
	5.47078	-0.000100691
	5.47897	-0.000105326
	5.48716	-0.000109633
	5.49535	-0.000111078
	5.50354	-0.000110936
	5.51173	-0.000109899
	5.51992	-0.000108068
	5.52811	-0.000106248
	5.53629	-0.000104665
	5.54448	-0.000103571
	5.55267	-0.000105558
	5.56086	-0.000107186
	5.56905	-0.000107853
	5.57724	-0.000108105
	5.58543	-0.000108491
	5.59362	-0.000109129
	5.60181	-0.000110221
	5.61	-0.000112492
	5.61819	-0.000112425
	5.62638	-0.000110371
	5.63457	-0.000108059
	5.64276	-0.000106112
	5.65095	-0.000104572
	5.65914	-0.00010405
	5.66733	-0.000103848
	5.67552	-0.000103694
	5.68371	-0.000103649
	5.6919	-0.00010454
	5.70009	-0.00010482
	5.70828	-0.000104434
	5.71647	-0.000104042
	5.72466	-0.000103791
	5.73285	-0.000103919
	5.74104	-0.00010579
	5.74923	-0.000109667
	5.75742	-0.000109822
	5.76561	-0.000108415
	5.7738	-0.000107012
	5.78199	-0.000105774
	5.79018	-0.000104702
	5.79837	-0.00010616
	5.80656	-0.000108657
	5.81475	-0.000111647
	5.82294	-0.000115136
	5.83113	-0.000120269
	5.83932	-0.000125524
	5.84751	-0.000127285
	5.8557	-0.000127797
	5.86389	-0.000128135
	5.87208	-0.000128341
	5.88027	-0.00012825
	5.88846	-0.000127832
	5.89665	-0.000126858
	5.90484	-0.000124217
	5.91302	-0.000120568
	5.92121	-0.000117068
	5.9294	-0.000113952
	5.93759	-0.000111442
	5.94578	-0.000112746
	5.95397	-0.000114221
	5.96216	-0.000115012
	5.97035	-0.000115319
	5.97854	-0.000114711
	5.98673	-0.000113519
	5.99492	-0.000112535
	6.00311	-0.000111932
	6.0113	-0.000112082
	6.01949	-0.000113758
	6.02768	-0.000113959
	6.03587	-0.00011321
	6.04406	-0.000112325
	6.05225	-0.000111469
	6.06044	-0.000110721
	6.06863	-0.000110094
	6.07682	-0.000111595
	6.08501	-0.000111984
	6.0932	-0.000112459
	6.10139	-0.000113695
	6.10958	-0.000116537
	6.11777	-0.00012272
	6.12596	-0.00012799
	6.13415	-0.000131757
	6.14234	-0.000134746
	6.15053	-0.000137138
	6.15872	-0.00013359
	6.16691	-0.000128132
	6.1751	-0.000122509
	6.18329	-0.000117209
	6.19148	-0.00011235
	6.19967	-0.000107899
	6.20786	-0.000104004
	6.21605	-0.000101726
	6.22424	-0.000104343
	6.23243	-0.000108492
	6.24062	-0.000110167
	6.24881	-0.000110395
	6.257	-0.000109335
	6.26519	-0.000108112
	6.27338	-0.000107095
	6.28157	-0.000106392
	6.28976	-0.000106224
	6.29794	-0.000107024
	6.30613	-0.000109872
	6.31432	-0.000117079
	6.32251	-0.000123697
	6.3307	-0.000126825
	6.33889	-0.000127362
	6.34708	-0.000127254
	6.35527	-0.000127078
	6.36346	-0.00012687
	6.37165	-0.000125125
	6.37984	-0.000122976
	6.38803	-0.00012159
	6.39622	-0.000121114
	6.40441	-0.000122097
	6.4126	-0.000124823
	6.42079	-0.000129215
	6.42898	-0.000133333
	6.43717	-0.000136649
	6.44536	-0.00013848
	6.45355	-0.000139596
	6.46174	-0.000140448
	6.46993	-0.000141098
	6.47812	-0.000140738
	6.48631	-0.000140124
	6.4945	-0.000135952
	6.50269	-0.000131269
	6.51088	-0.000127298
	6.51907	-0.000124522
	6.52726	-0.000123913
	6.53545	-0.000127905
	6.54364	-0.000132601
	6.55183	-0.000134481
	6.56002	-0.000135528
	6.56821	-0.00013655
	6.5764	-0.000137594
	6.58459	-0.000140154
	6.59278	-0.000142789
	6.60097	-0.000143603
	6.60916	-0.000142352
	6.61735	-0.000140444
	6.62554	-0.000138535
	6.63373	-0.000136693
	6.64192	-0.000134323
	6.65011	-0.000131854
	6.6583	-0.000129585
	6.66649	-0.000127533
	6.67467	-0.000126059
	6.68286	-0.000125761
	6.69105	-0.000129585
	6.69924	-0.000131283
	6.70743	-0.000131826
	6.71562	-0.000131266
	6.72381	-0.000129694
	6.732	-0.000127862
	6.74019	-0.00012607
	6.74838	-0.000124455
	6.75657	-0.000123035
	6.76476	-0.000121902
	6.77295	-0.000123386
	6.78114	-0.000125718
	6.78933	-0.000126945
	6.79752	-0.000127797
	6.80571	-0.000128613
	6.8139	-0.000129485
	6.82209	-0.000130837
	6.83028	-0.000132188
	6.83847	-0.000133366
	6.84666	-0.000133918
	6.85485	-0.000134329
	6.86304	-0.000134782
	6.87123	-0.000135603
	6.87942	-0.000137314
	6.88761	-0.000138017
	6.8958	-0.000137906
	6.90399	-0.000137271
	6.91218	-0.000135803
	6.92037	-0.000134075
	6.92856	-0.000132512
	6.93675	-0.000131166
	6.94494	-0.000130139
	6.95313	-0.000130417
	6.96132	-0.000133867
	6.96951	-0.000136565
	6.9777	-0.000136778
	6.98589	-0.000136409
	6.99408	-0.000134223
	7.00227	-0.000131698
	7.01046	-0.000129442
	7.01865	-0.000127626
	7.02684	-0.000127651
	7.03503	-0.000132612
	7.04322	-0.000140596
	7.05141	-0.000149388
	7.05959	-0.000158852
	7.06778	-0.000164591
	7.07597	-0.000164964
	7.08416	-0.000163835
	7.09235	-0.000162644
	7.10054	-0.000161695
	7.10873	-0.000161042
	7.11692	-0.000162042
	7.12511	-0.000162923
	7.1333	-0.000162033
	7.14149	-0.000159917
	7.14968	-0.000154627
	7.15787	-0.000148533
	7.16606	-0.000142718
	7.17425	-0.000137395
	7.18244	-0.00013258
	7.19063	-0.000130396
	7.19882	-0.000131288
	7.20701	-0.000135889
	7.2152	-0.000136631
	7.22339	-0.000134723
	7.23158	-0.000130633
	7.23977	-0.000125046
	7.24796	-0.000119536
	7.25615	-0.000113652
	7.26434	-0.000107947
	7.27253	-0.000102642
	7.28072	-9.65165e-05
	7.28891	-8.92765e-05
	7.2971	-8.20467e-05
	7.30529	-7.53468e-05
	7.31348	-7.38371e-05
	7.32167	-7.6042e-05
	7.32986	-7.82732e-05
	7.33805	-8.03276e-05
	7.34624	-8.24047e-05
	7.35443	-8.48576e-05
	7.36262	-8.82859e-05
	7.37081	-9.42226e-05
	7.379	-9.62091e-05
	7.38719	-9.67385e-05
	7.39538	-9.72531e-05
	7.40357	-9.77637e-05
	7.41176	-9.87088e-05
	7.41995	-9.98175e-05
	7.42814	-0.000100963
	7.43632	-0.000103396
	7.44451	-0.000109048
	7.4527	-0.00011413
	7.46089	-0.000118124
	7.46908	-0.000121322
	7.47727	-0.000121576
	7.48546	-0.000118972
	7.49365	-0.000114943
	7.50184	-0.000110909
	7.51003	-0.000107402
	7.51822	-0.000104446
	7.52641	-0.000101796
	7.5346	-9.93658e-05
	7.54279	-9.86848e-05
	7.55098	-9.85375e-05
	7.55917	-9.96423e-05
	7.56736	-0.000103618
	7.57555	-0.000109403
	7.58374	-0.000110802
	7.59193	-0.000110631
	7.60012	-0.000110436
	7.60831	-0.000110277
	7.6165	-0.000110158
	7.62469	-0.000110171
	7.63288	-0.000110655
	7.64107	-0.000112116
	7.64926	-0.000114873
	7.65745	-0.000117833
	7.66564	-0.000120651
	7.67383	-0.000123427
	7.68202	-0.000125693
	7.69021	-0.000127508
	7.6984	-0.000129208
	7.70659	-0.000130878
	7.71478	-0.000132624
	7.72297	-0.000135475
	7.73116	-0.000136502
	7.73935	-0.000135985
	7.74754	-0.000135282
	7.75573	-0.000134683
	7.76392	-0.000134335
	7.77211	-0.000134475
	7.7803	-0.000135966
	7.78849	-0.000136479
	7.79668	-0.000136058
	7.80487	-0.000135542
	7.81306	-0.000135107
	7.82124	-0.0001348
	7.82943	-0.000135033
	7.83762	-0.000135812
	7.84581	-0.000138204
	7.854	-0.000140466
	7.86219	-0.000142006
	7.87038	-0.000142652
	7.87857	-0.000143053
	7.88676	-0.000143427
	7.89495	-0.000143783
	7.90314	-0.000144338
	7.91133	-0.000144919
	7.91952	-0.000145455
	7.92771	-0.000145952
	7.9359	-0.000147748
	7.94409	-0.000151149
	7.95228	-0.000153966
	7.96047	-0.000154176
	7.96866	-0.000151851
	7.97685	-0.000148737
	7.98504	-0.000145754
	7.99323	-0.000143017
	8.00142	-0.000141538
	8.00961	-0.00014153
	8.0178	-0.00014192
	8.02599	-0.000142383
	8.03418	-0.000144744
	8.04237	-0.000150797
	8.05056	-0.000158199
	8.05875	-0.000161642
	8.06694	-0.000163081
	8.07513	-0.000163597
	8.08332	-0.000162646
	8.09151	-0.000159439
	8.0997	-0.000155264
	8.10789	-0.000151239
	8.11608	-0.00014755
	8.12427	-0.000144176
	8.13246	-0.000145719
	8.14065	-0.00014712
	8.14884	-0.000148034
	8.15703	-0.000148962
	8.16522	-0.000150027
	8.17341	-0.000151467
	8.1816	-0.00015312
	8.18979	-0.000154909
	8.19798	-0.000158474
	8.20616	-0.000163561
	8.21435	-0.00016571
	8.22254	-0.000166202
	8.23073	-0.000166214
	8.23892	-0.000165886
	8.24711	-0.000164065
	8.2553	-0.000161744
	8.26349	-0.000159565
	8.27168	-0.000157583
	8.27987	-0.000155851
	8.28806	-0.000155835
	8.29625	-0.000156646
	8.30444	-0.000157848
	8.31263	-0.000159809
	8.32082	-0.00016023
	8.32901	-0.000159751
	8.3372	-0.000159016
	8.34539	-0.000158219
	8.35358	-0.000157621
	8.36177	-0.000157275
	8.36996	-0.00015791
	8.37815	-0.000157097
	8.38634	-0.000155642
	8.39453	-0.000154251
	8.40272	-0.000152979
	8.41091	-0.000151852
	8.4191	-0.000150909
	8.42729	-0.000150893
	8.43548	-0.000151595
	8.44367	-0.000152847
	8.45186	-0.000156828
	8.46005	-0.000161829
	8.46824	-0.000167202
	8.47643	-0.000171182
	8.48462	-0.000174458
	8.49281	-0.000177478
	8.501	-0.000180278
	8.50919	-0.000183588
	8.51738	-0.000187475
	8.52557	-0.000194023
	8.53376	-0.00020007
	8.54195	-0.000204909
	8.55014	-0.000208748
	8.55833	-0.000211621
	8.56652	-0.000212042
	8.57471	-0.000211644
	8.58289	-0.000211327
	8.59108	-0.000211159
	8.59927	-0.000211828
	8.60746	-0.000212037
	8.61565	-0.00021174
	8.62384	-0.000211271
	8.63203	-0.000210837
	8.64022	-0.000210479
	8.64841	-0.000210234
	8.6566	-0.000210034
	8.66479	-0.000209133
	8.67298	-0.000207254
	8.68117	-0.000205272
	8.68936	-0.000203458
	8.69755	-0.000201801
	8.70574	-0.000203482
	8.71393	-0.00020498
	8.72212	-0.000201923
	8.73031	-0.000197438
	8.7385	-0.000193197
	8.74669	-0.000189308
	8.75488	-0.000185765
	8.76307	-0.00018271
	8.77126	-0.00018039
	8.77945	-0.000179294
	8.78764	-0.000177489
	8.79583	-0.000175074
	8.80402	-0.000172765
	8.81221	-0.000170695
	8.8204	-0.000169831
	8.82859	-0.000170488
	8.83678	-0.000170127
	8.84497	-0.000169229
	8.85316	-0.000168324
	8.86135	-0.000167455
	8.86954	-0.000166238
	8.87773	-0.000164066
	8.88592	-0.000161789
	8.89411	-0.0001597
	8.9023	-0.000157786
	8.91049	-0.000162727
	8.91868	-0.000172113
	8.92687	-0.00018163
	8.93506	-0.000190425
	8.94325	-0.000198955
	8.95144	-0.000202705
	8.95963	-0.000204576
	8.96781	-0.000206072
	8.976	-0.000207357
	8.98419	-0.000208475
	8.99238	-0.000207943
	9.00057	-0.000206473
	9.00876	-0.00020485
	9.01695	-0.000203274
	9.02514	-0.000202076
	9.03333	-0.000201322
	9.04152	-0.000201898
	9.04971	-0.000202517
	9.0579	-0.000202951
	9.06609	-0.000203601
	9.07428	-0.000204545
	9.08247	-0.000206743
	9.09066	-0.000209054
	9.09885	-0.000211106
	9.10704	-0.000212998
	9.11523	-0.000214764
	9.12342	-0.000218146
	9.13161	-0.000218495
	9.1398	-0.000217754
	9.14799	-0.000217035
	9.15618	-0.000216343
	9.16437	-0.00021488
	9.17256	-0.000211139
	9.18075	-0.000205991
	9.18894	-0.00020048
	9.19713	-0.000194818
	9.20532	-0.00018814
	9.21351	-0.000181495
	9.2217	-0.000175426
	9.22989	-0.000169936
	9.23808	-0.00016508
	9.24627	-0.000161004
	9.25446	-0.000160354
	9.26265	-0.000161605
	9.27084	-0.000162895
	9.27903	-0.000164011
	9.28722	-0.000165144
	9.29541	-0.000166334
	9.3036	-0.000168651
	9.31179	-0.000173619
	9.31998	-0.000175339
	9.32817	-0.000175721
	9.33636	-0.000176214
	9.34454	-0.000176891
	9.35273	-0.000177944
	9.36092	-0.00018243
	9.36911	-0.000185637
	9.3773	-0.000187387
	9.38549	-0.000188712
	9.39368	-0.000189864
	9.40187	-0.000191178
	9.41006	-0.000192734
	9.41825	-0.000196924
	9.42644	-0.000200676
	9.43463	-0.00020147
	9.44282	-0.000198899
	9.45101	-0.000195551
	9.4592	-0.000192333
	9.46739	-0.000189344
	9.47558	-0.000186848
	9.48377	-0.000184886
	9.49196	-0.000183062
	9.50015	-0.000180324
	9.50834	-0.000176401
	9.51653	-0.000171928
	9.52472	-0.000169367
	9.53291	-0.000169252
	9.5411	-0.000173253
	9.54929	-0.000177512
	9.55748	-0.000181269
	9.56567	-0.000182352
	9.57386	-0.00018025
	9.58205	-0.000177438
	9.59024	-0.000174809
	9.59843	-0.000172425
	9.60662	-0.000170275
	9.61481	-0.000171918
	9.623	-0.000177014
	9.63119	-0.000179675
	9.63938	-0.000180648
	9.64757	-0.000181355
	9.65576	-0.000182003
	9.66395	-0.000182748
	9.67214	-0.000183845
	9.68033	-0.000185279
	9.68852	-0.00018752
	9.69671	-0.000190146
	9.7049	-0.000192965
	9.71309	-0.000197094
	9.72128	-0.000197955
	9.72946	-0.000196905
	9.73765	-0.000195592
	9.74584	-0.000194388
	9.75403	-0.000193329
	9.76222	-0.000192868
	9.77041	-0.000193648
	9.7786	-0.000194727
	9.78679	-0.000195773
	9.79498	-0.000196871
	9.80317	-0.000198542
	9.81136	-0.000200785
	9.81955	-0.000203522
	9.82774	-0.000205166
	9.83593	-0.000206312
	9.84412	-0.000207325
	9.85231	-0.000208239
	9.8605	-0.000209067
	9.86869	-0.000208897
	9.87688	-0.000208049
	9.88507	-0.000206632
	9.89326	-0.000204163
	9.90145	-0.000201436
	9.90964	-0.000198852
	9.91783	-0.000196434
	9.92602	-0.000193735
	9.93421	-0.000191081
	9.9424	-0.000188621
	9.95059	-0.000186439
	9.95878	-0.000184542
	9.96697	-0.000183186
	9.97516	-0.000182058
	9.98335	-0.000180716
	9.99154	-0.000179005
	9.99973	-0.00017735
	10.0079	-0.000175876
	10.0161	-0.000174749
	10.0243	-0.000173795
	10.0325	-0.000172938
	10.0407	-0.000172237
	10.0489	-0.000172138
	10.0571	-0.00017262
	10.0653	-0.000173917
	10.0734	-0.000175274
	10.0816	-0.000176664
	10.0898	-0.000178149
	10.098	-0.000180334
	10.1062	-0.000179179
	10.1144	-0.000175701
	10.1226	-0.000172087
	10.1308	-0.000168771
	10.1389	-0.000165761
	10.1471	-0.00016745
	10.1553	-0.000170454
	10.1635	-0.000173334
	10.1717	-0.000176656
	10.1799	-0.000179909
	10.1881	-0.000181664
	10.1963	-0.00018094
	10.2045	-0.000179574
	10.2127	-0.000178138
	10.2209	-0.000176764
	10.229	-0.000175499
	10.2372	-0.000174346
	10.2454	-0.000173299
	10.2536	-0.000172806
	10.2618	-0.00017477
	10.27	-0.000179022
	10.2782	-0.000182561
	10.2864	-0.000185151
	10.2946	-0.00018739
	10.3027	-0.000189417
	10.3109	-0.000191213
	10.3191	-0.000192882
	10.3273	-0.000194461
	10.3355	-0.000197051
	10.3437	-0.000200401
	10.3519	-0.000204187
	10.3601	-0.000208339
	10.3683	-0.000209835
	10.3765	-0.000207261
	10.3847	-0.000203586
	10.3928	-0.000200082
	10.401	-0.000196871
	10.4092	-0.000193943
	10.4174	-0.000191751
	10.4256	-0.000190871
	10.4338	-0.00018987
	10.442	-0.000188784
	10.4502	-0.000187783
	10.4584	-0.000187225
	10.4665	-0.000187189
	10.4747	-0.000186393
	10.4829	-0.000185284
	10.4911	-0.00018423
	10.4993	-0.000183399
	10.5075	-0.000182815
	10.5157	-0.00018449
	10.5239	-0.000184841
	10.5321	-0.000184553
	10.5403	-0.000184352
	10.5484	-0.000184267
	10.5566	-0.000184626
	10.5648	-0.000185908
	10.573	-0.000185742
	10.5812	-0.000184872
	10.5894	-0.000183898
	10.5976	-0.000182958
	10.6058	-0.00018209
	10.614	-0.000182067
	10.6221	-0.000183057
	10.6303	-0.000184273
	10.6385	-0.000185482
	10.6467	-0.000186787
	10.6549	-0.000188872
	10.6631	-0.000189961
	10.6713	-0.000190143
	10.6795	-0.000190161
	10.6877	-0.000190197
	10.6959	-0.000190256
	10.7041	-0.000190622
	10.7122	-0.000190742
	10.7204	-0.000190708
	10.7286	-0.00019061
	10.7368	-0.000189378
	10.745	-0.000187904
	10.7532	-0.000186707
	10.7614	-0.000185813
	10.7696	-0.000185353
	10.7778	-0.000186882
	10.7859	-0.000188935
	10.7941	-0.000190925
	10.8023	-0.000194171
	10.8105	-0.000195725
	10.8187	-0.000196616
	10.8269	-0.000197473
	10.8351	-0.000198357
	10.8433	-0.000199676
	10.8515	-0.000199981
	10.8597	-0.000199955
	10.8679	-0.00019995
	10.876	-0.000199988
	10.8842	-0.000200207
	10.8924	-0.000201003
	10.9006	-0.000202446
	10.9088	-0.000205228
	10.917	-0.000205499
	10.9252	-0.000204849
	10.9334	-0.000204428
	10.9415	-0.000204303
	10.9497	-0.000204661
	10.9579	-0.00020333
	10.9661	-0.000201228
	10.9743	-0.000199624
	10.9825	-0.000198709
	10.9907	-0.000198962
	10.9989	-0.00019811
	11.0071	-0.000196221
	11.0153	-0.000193974
	11.0235	-0.000191513
	11.0316	-0.000189161
	11.0398	-0.000187011
	11.048	-0.000185047
	11.0562	-0.000183751
	11.0644	-0.000183338
	11.0726	-0.000183182
	11.0808	-0.000183081
	11.089	-0.000183348
	11.0972	-0.000187006
	11.1053	-0.000188906
	11.1135	-0.000189847
	11.1217	-0.0001907
	11.1299	-0.000191487
	11.1381	-0.000192213
	11.1463	-0.000192934
	11.1545	-0.00019681
	11.1627	-0.000200014
	11.1709	-0.00020028
	11.1791	-0.000199832
	11.1873	-0.000199484
	11.1954	-0.000199243
	11.2036	-0.000199306
	11.2118	-0.000201026
	11.22	-0.000203109
	11.2282	-0.000205047
	11.2364	-0.0002069
	11.2446	-0.000209765
	11.2528	-0.000209035
	11.2609	-0.00020692
	11.2691	-0.000204784
	11.2773	-0.000200418
	11.2855	-0.000194356
	11.2937	-0.000188482
	11.3019	-0.000183217
	11.3101	-0.000178619
	11.3183	-0.000176632
	11.3265	-0.00017599
	11.3347	-0.000175418
	11.3429	-0.000174828
	11.351	-0.000174416
	11.3592	-0.000174219
	11.3674	-0.000174033
	11.3756	-0.000173858
	11.3838	-0.000173708
	11.392	-0.000173608
	11.4002	-0.000173501
	11.4084	-0.000173411
	11.4166	-0.000173347
	11.4247	-0.000173405
	11.4329	-0.000177308
	11.4411	-0.00018178
	11.4493	-0.000185687
	11.4575	-0.000189341
	11.4657	-0.000192826
	11.4739	-0.00019812
	11.4821	-0.000202592
	11.4903	-0.000206245
	11.4985	-0.000209898
	11.5067	-0.000213696
	11.5148	-0.000217992
	11.523	-0.000221449
	11.5312	-0.000224479
	11.5394	-0.000227351
	11.5476	-0.00023038
	11.5558	-0.000232043
	11.564	-0.000229997
	11.5722	-0.000227147
	11.5804	-0.000224538
	11.5885	-0.000222235
	11.5967	-0.000222314
	11.6049	-0.000221842
	11.6131	-0.000220954
	11.6213	-0.000220095
	11.6295	-0.000219398
	11.6377	-0.000218882
	11.6459	-0.000219574
	11.6541	-0.000224068
	11.6623	-0.00022773
	11.6704	-0.000227631
	11.6786	-0.000226471
	11.6868	-0.000225205
	11.695	-0.000222347
	11.7032	-0.000219069
	11.7114	-0.000215941
	11.7196	-0.000213044
	11.7278	-0.000210604
	11.736	-0.000208649
	11.7441	-0.000206975
	11.7523	-0.000205508
	11.7605	-0.000211506
	11.7687	-0.000216395
	11.7769	-0.000218595
	11.7851	-0.000219985
	11.7933	-0.00022117
	11.8015	-0.000222239
	11.8097	-0.000223209
	11.8179	-0.000223678
	11.8261	-0.000224008
	11.8342	-0.000224347
	11.8424	-0.000224729
	11.8506	-0.000226236
	11.8588	-0.000229105
	11.867	-0.000231999
	11.8752	-0.000234626
	11.8834	-0.000237034
	11.8916	-0.000236978
	11.8998	-0.000235866
	11.9079	-0.000234608
	11.9161	-0.00023329
	11.9243	-0.000232106
	11.9325	-0.000231106
	11.9407	-0.000230359
	11.9489	-0.000230379
	11.9571	-0.00022988
	11.9653	-0.000228901
	11.9735	-0.000227782
	11.9817	-0.000226871
	11.9899	-0.00022624
	11.998	-0.000226039
	12.0062	-0.000225343
	12.0144	-0.000224357
	12.0226	-0.000223415
	12.0308	-0.000222567
	12.039	-0.000222246
	12.0472	-0.00022539
	12.0554	-0.000232389
	12.0635	-0.000235234
	12.0717	-0.000233776
	12.0799	-0.000231442
	12.0881	-0.000229165
	12.0963	-0.000227443
	12.1045	-0.000226377
	12.1127	-0.000226332
	12.1209	-0.000228505
	12.1291	-0.000236051
	12.1373	-0.000244298
	12.1455	-0.000248899
	12.1536	-0.000251423
	12.1618	-0.000252683
	12.17	-0.00025071
	12.1782	-0.000247955
	12.1864	-0.000245449
	12.1946	-0.0002432
	12.2028	-0.000241232
	12.211	-0.000239659
	12.2192	-0.000237764
	12.2273	-0.000235869
	12.2355	-0.000234113
	12.2437	-0.000232535
	12.2519	-0.000231138
	12.2601	-0.000230122
	12.2683	-0.000230068
	12.2765	-0.000231065
	12.2847	-0.000235581
	12.2929	-0.000246329
	12.3011	-0.000251935
	12.3093	-0.000252158
	12.3174	-0.000251211
	12.3256	-0.000250133
	12.3338	-0.000249041
	12.342	-0.000248022
	12.3502	-0.00024709
	12.3584	-0.000244281
	12.3666	-0.000240986
	12.3748	-0.000237872
	12.383	-0.000235031
	12.3911	-0.000232467
	12.3993	-0.00023015
	12.4075	-0.000228059
	12.4157	-0.00022672
	12.4239	-0.000228862
	12.4321	-0.000230522
	12.4403	-0.000231632
	12.4485	-0.000232634
	12.4567	-0.000233542
	12.4649	-0.000230151
	12.473	-0.000225272
	12.4812	-0.000220543
	12.4894	-0.000216121
	12.4976	-0.000212667
	12.5058	-0.000210303
	12.514	-0.000210804
	12.5222	-0.000212545
	12.5304	-0.000211626
	12.5386	-0.000209829
	12.5467	-0.000208097
	12.5549	-0.000206585
	12.5631	-0.000205313
	12.5713	-0.000204382
	12.5795	-0.000203799
	12.5877	-0.000205081
	12.5959	-0.000208549
	12.6041	-0.000212117
	12.6123	-0.000215316
	12.6205	-0.000218369
	12.6287	-0.000221334
	12.6368	-0.000225594
	12.645	-0.000231003
	12.6532	-0.000234434
	12.6614	-0.000235678
	12.6696	-0.000236314
	12.6778	-0.000236862
	12.686	-0.00023751
	12.6942	-0.000238296
	12.7024	-0.000240636
	12.7105	-0.000247399
	12.7187	-0.0002556
	12.7269	-0.000259749
	12.7351	-0.000261064
	12.7433	-0.000261305
	12.7515	-0.000261247
	12.7597	-0.000261045
	12.7679	-0.000259694
	12.7761	-0.000258004
	12.7843	-0.000256419
	12.7924	-0.000254966
	12.8006	-0.000253635
	12.8088	-0.000251946
	12.817	-0.000250218
	12.8252	-0.00024867
	12.8334	-0.000247314
	12.8416	-0.000246191
	12.8498	-0.000242412
	12.858	-0.000237729
	12.8661	-0.000233293
	12.8743	-0.000229184
	12.8825	-0.000225461
	12.8907	-0.000222119
	12.8989	-0.000219202
	12.9071	-0.000217253
	12.9153	-0.000216709
	12.9235	-0.000214348
	12.9317	-0.000211065
	12.9399	-0.000207713
	12.9481	-0.00020452
	12.9562	-0.00020183
	12.9644	-0.000199696
	12.9726	-0.000200083
	12.9808	-0.000205371
	12.989	-0.000211942
	12.9972	-0.000218005
	13.0054	-0.000222307
	13.0136	-0.000224128
	13.0218	-0.00022444
	13.0299	-0.000224421
	13.0381	-0.000224362
	13.0463	-0.000224282
	13.0545	-0.00022411
	13.0627	-0.000223958
	13.0709	-0.000223864
	13.0791	-0.00022413
	13.0873	-0.000224587
	13.0955	-0.000225041
	13.1037	-0.000225467
	13.1119	-0.000225868
	13.12	-0.000226393
	13.1282	-0.000227998
	13.1364	-0.000227227
	13.1446	-0.000225219
	13.1528	-0.000222703
	13.161	-0.000218664
	13.1692	-0.000214494
	13.1774	-0.000210694
	13.1855	-0.000207514
	13.1937	-0.000205303
	13.2019	-0.000206145
	13.2101	-0.000207109
	13.2183	-0.000207572
	13.2265	-0.000208102
	13.2347	-0.000208817
	13.2429	-0.000210774
	13.2511	-0.000209451
	13.2593	-0.000205512
	13.2675	-0.000199532
	13.2756	-0.000193479
	13.2838	-0.000187928
	13.292	-0.000182923
	13.3002	-0.000178568
	13.3084	-0.000179075
	13.3166	-0.000181108
	13.3248	-0.000182371
	13.333	-0.000183014
	13.3412	-0.000183376
	13.3493	-0.000183658
	13.3575	-0.000185101
	13.3657	-0.000187977
	13.3739	-0.000189438
	13.3821	-0.000190364
	13.3903	-0.000191285
	13.3985	-0.000192268
	13.4067	-0.000195151
	13.4149	-0.000198086
	13.4231	-0.000200382
	13.4313	-0.00020209
	13.4394	-0.000201919
	13.4476	-0.000200638
	13.4558	-0.000198755
	13.464	-0.000196553
	13.4722	-0.000194467
	13.4804	-0.00019259
	13.4886	-0.000191037
	13.4968	-0.000190901
	13.505	-0.000188942
	13.5131	-0.000186352
	13.5213	-0.00018396
	13.5295	-0.000181789
	13.5377	-0.000179868
	13.5459	-0.000178474
	13.5541	-0.000178671
	13.5623	-0.000178707
	13.5705	-0.000178294
	13.5787	-0.000177708
	13.5869	-0.000177187
	13.595	-0.000176785
	13.6032	-0.000176575
	13.6114	-0.00017684
	13.6196	-0.000175355
	13.6278	-0.000173091
	13.636	-0.000170771
	13.6442	-0.000168457
	13.6524	-0.000162994
	13.6606	-0.000156864
	13.6687	-0.000151101
	13.6769	-0.000146377
	13.6851	-0.000142823
	13.6933	-0.000141048
	13.7015	-0.000142477
	13.7097	-0.000145743
	13.7179	-0.000147699
	13.7261	-0.000148684
	13.7343	-0.000149085
	13.7425	-0.000144494
	13.7507	-0.000138241
	13.7588	-0.000132143
	13.767	-0.000126301
	13.7752	-0.000120365
	13.7834	-0.000114315
	13.7916	-0.000108581
	13.7998	-0.000103317
	13.808	-9.85006e-05
	13.8162	-9.48047e-05
	13.8244	-9.32316e-05
	13.8325	-9.36233e-05
	13.8407	-9.31617e-05
	13.8489	-9.16389e-05
	13.8571	-8.99559e-05
	13.8653	-8.84449e-05
	13.8735	-8.71275e-05
	13.8817	-8.72329e-05
	13.8899	-8.78406e-05
	13.8981	-8.46189e-05
	13.9063	-7.88466e-05
	13.9145	-7.06695e-05
	13.9226	-6.18148e-05
	13.9308	-5.31825e-05
	13.939	-4.50702e-05
	13.9472	-3.77572e-05
	13.9554	-3.12581e-05
	13.9636	-2.73809e-05
	13.9718	-2.86716e-05
	13.98	-3.21892e-05
	13.9881	-3.50434e-05
	13.9963	-3.7331e-05
	14.0045	-3.9344e-05
	14.0127	-4.11267e-05
	14.0209	-3.70791e-05
	14.0291	-2.9975e-05
	14.0373	-2.17107e-05
	14.0455	-1.23822e-05
	14.0537	-2.79836e-06
	14.0619	5.88184e-06
	14.0701	1.34554e-05
	14.0782	1.95815e-05
	14.0864	2.78651e-05
	14.0946	3.74369e-05
	14.1028	4.70631e-05
	14.111	5.61522e-05
	14.1192	6.45607e-05
	14.1274	7.20505e-05
	14.1356	7.86121e-05
	14.1438	8.45615e-05
	14.1519	9.00233e-05
	14.1601	9.60192e-05
	14.1683	0.000101986
	14.1765	0.000107561
	14.1847	0.00011274
	14.1929	0.000120186
	14.2011	0.000128293
	14.2093	0.000136089
	14.2175	0.000143272
	14.2257	0.000149815
	14.2339	0.000153881
	14.242	0.000157743
	14.2502	0.000162162
	14.2584	0.000166547
	14.2666	0.000170649
	14.2748	0.00017435
	14.283	0.000177648
	14.2912	0.000180187
	14.2994	0.000180826
	14.3076	0.000180626
	14.3157	0.000182407
	14.3239	0.000185498
	14.3321	0.000189415
	14.3403	0.000194394
	14.3485	0.000200497
	14.3567	0.00020765
	14.3649	0.000214842
	14.3731	0.000221553
	14.3813	0.000227474
	14.3895	0.000232586
	14.3976	0.000238228
	14.4058	0.000244547
	14.414	0.000251428
	14.4222	0.000259336
	14.4304	0.000268065
	14.4386	0.000276855
	14.4468	0.000285084
	14.455	0.000292666
	14.4632	0.000299734
	14.4713	0.000306459
	14.4795	0.000314139
	14.4877	0.000325033
	14.4959	0.000336079
	14.5041	0.000346221
	14.5123	0.000355532
	14.5205	0.000364493
	14.5287	0.000372952
	14.5369	0.000380802
	14.5451	0.000388074
	14.5533	0.000396312
	14.5614	0.000404423
	14.5696	0.000411908
	14.5778	0.000418799
	14.586	0.000425335
	14.5942	0.000438515
	14.6024	0.000452797
	14.6106	0.000467568
	14.6188	0.000481974
	14.627	0.000495441
	14.6351	0.000507767
	14.6433	0.000518976
	14.6515	0.000529205
	14.6597	0.000538546
	14.6679	0.000547026
	14.6761	0.000554218
	14.6843	0.000560388
	14.6925	0.000565714
	14.7007	0.000569596
	14.7088	0.000572668
	14.717	0.000575301
	14.7252	0.000577551
	14.7334	0.000579154
	14.7416	0.000579621
	14.7498	0.000579984
	14.758	0.000583574
	14.7662	0.000592282
	14.7744	0.00060277
	14.7826	0.00061388
	14.7907	0.00062443
	14.7989	0.000636578
	14.8071	0.000649013
	14.8153	0.000660851
	14.8235	0.00067206
	14.8317	0.000682738
	14.8399	0.000693153
	14.8481	0.000702874
	14.8563	0.000711801
	14.8645	0.000721436
	14.8727	0.000730814
	14.8808	0.000739495
	14.889	0.000747464
	14.8972	0.00075476
	14.9054	0.000763206
	14.9136	0.000771806
	14.9218	0.000779922
	14.93	0.000787406
	14.9382	0.000794271
	14.9464	0.000800253
	14.9545	0.000805022
	14.9627	0.00080962
	14.9709	0.000815411
	14.9791	0.000825607
	14.9873	0.000836533
	14.9955	0.000846833
	15.0037	0.000856586
	15.0119	0.000865701
	15.0201	0.000874188
	15.0283	0.000881954
	15.0365	0.000889016
	15.0446	0.000895377
	15.0528	0.000899643
	15.061	0.000904218
	15.0692	0.000914018
	15.0774	0.000925353
	15.0856	0.000936499
	15.0938	0.0009472
	15.102	0.000957428
	15.1102	0.000966914
	15.1183	0.000975622
	15.1265	0.000984134
	15.1347	0.000992384
	15.1429	0.001
	15.1511	0.00101
	15.1593	0.00101
	15.1675	0.00102
	15.1757	0.00103
	15.1839	0.00104
	15.1921	0.00104
	15.2002	0.00105
	15.2084	0.00106
	15.2166	0.00107
	15.2248	0.00108
	15.233	0.00109
	15.2412	0.00111
	15.2494	0.00112
	15.2576	0.00113
	15.2658	0.00115
	15.2739	0.00116
	15.2821	0.00119
	15.2903	0.00121
	15.2985	0.00123
	15.3067	0.00125
	15.3149	0.00127
	15.3231	0.00128
	15.3313	0.0013
	15.3395	0.00131
	15.3477	0.00132
	15.3559	0.00133
	15.364	0.00135
	15.3722	0.00136
	15.3804	0.00137
	15.3886	0.00137
	15.3968	0.00139
	15.405	0.0014
	15.4132	0.00141
	15.4214	0.00143
	15.4296	0.00144
	15.4377	0.00145
	15.4459	0.00147
	15.4541	0.0015
	15.4623	0.00152
	15.4705	0.00154
	15.4787	0.00157
	15.4869	0.0016
	15.4951	0.00162
	15.5033	0.00164
	15.5114	0.00166
	15.5196	0.00168
	15.5278	0.0017
	15.536	0.00172
	15.5442	0.00175
	15.5524	0.00177
	15.5606	0.00179
	15.5688	0.00181
	15.577	0.00183
	15.5852	0.00186
	15.5933	0.00188
	15.6015	0.0019
	15.6097	0.00193
	15.6179	0.00196
	15.6261	0.00198
	15.6343	0.00201
	15.6425	0.00205
	15.6507	0.00208
	15.6589	0.00211
	15.6671	0.00214
	15.6753	0.00217
	15.6834	0.0022
	15.6916	0.00222
	15.6998	0.00225
	15.708	0.00229
	15.7162	0.00232
	15.7244	0.00235
	15.7326	0.00238
	15.7408	0.00241
	15.749	0.00243
	15.7571	0.00246
	15.7653	0.00249
	15.7735	0.00252
	15.7817	0.00255
	15.7899	0.00258
	15.7981	0.00261
	15.8063	0.00264
	15.8145	0.00266
	15.8227	0.00269
	15.8308	0.00272
	15.839	0.00276
	15.8472	0.00279
	15.8554	0.00283
	15.8636	0.00287
	15.8718	0.0029
	15.88	0.00293
	15.8882	0.00297
	15.8964	0.00301
	15.9046	0.00306
	15.9128	0.0031
	15.9209	0.00314
	15.9291	0.00318
	15.9373	0.00323
	15.9455	0.00327
	15.9537	0.0033
	15.9619	0.00334
	15.9701	0.00338
	15.9783	0.00342
	15.9865	0.00346
	15.9947	0.0035
	16.0028	0.00354
	16.011	0.00358
	16.0192	0.00362
	16.0274	0.00366
	16.0356	0.0037
	16.0438	0.00373
	16.052	0.00376
	16.0602	0.0038
	16.0684	0.00384
	16.0766	0.00387
	16.0847	0.00391
	16.0929	0.00395
	16.1011	0.00399
	16.1093	0.00402
	16.1175	0.00406
	16.1257	0.0041
	16.1339	0.00414
	16.1421	0.00418
	16.1503	0.00421
	16.1584	0.00425
	16.1666	0.00428
	16.1748	0.00432
	16.183	0.00435
	16.1912	0.00439
	16.1994	0.00442
	16.2076	0.00445
	16.2158	0.00448
	16.224	0.00451
	16.2322	0.00453
	16.2403	0.00455
	16.2485	0.00457
	16.2567	0.00459
	16.2649	0.0046
	16.2731	0.00461
	16.2813	0.00462
	16.2895	0.00463
	16.2977	0.00463
	16.3059	0.00464
	16.3141	0.00464
	16.3222	0.00464
	16.3304	0.00464
	16.3386	0.00463
	16.3468	0.00462
	16.355	0.0046
	16.3632	0.00459
	16.3714	0.00457
[truncated: 5,327 more rows]

## Sheet: Fig 2c
	0	0.04068	18.4032	17.2066
	0.00819	0.0384	18.4113	17.1885
	0.01638	0.03627	18.4195	17.1632
	0.02457	0.03426	18.4277	17.1488
	0.03276	0.03237	18.4359	17.1318
	0.04095	0.0306	18.4441	17.1147
	0.04914	0.02894	18.4523	17.0924
	0.05733	0.02738	18.4605	17.0743
	0.06552	0.02591	18.4687	17.0654
	0.07371	0.02454	18.4769	17.0675
	0.0819	0.02326	18.4851	17.0819
	0.09009	0.02205	18.4932	17.0635
	0.09828	0.02092	18.5014	17.0231
	0.10647	0.01985	18.5096	16.977
	0.11466	0.01885	18.5178	16.9543
	0.12285	0.01791	18.526	16.9454
	0.13104	0.01702	18.5342	16.9316
	0.13923	0.01619	18.5424	16.9149
	0.14742	0.01539	18.5506	16.907
	0.15561	0.01464	18.5587	16.8983
	0.1638	0.01394	18.5669	16.8781
	0.17199	0.01329	18.5751	16.8484
	0.18018	0.01269	18.5833	16.8241
	0.18837	0.01212	18.5915	16.8082
	0.19655	0.01158	18.5997	16.8032
	0.20474	0.01109	18.6079	16.7948
	0.21293	0.01062	18.6161	16.7743
	0.22112	0.01018	18.6243	16.7687
	0.22931	0.00977	18.6325	16.7615
	0.2375	0.00937	18.6407	16.7437
	0.24569	0.009	18.6488	16.7268
	0.25388	0.00864	18.657	16.7097
	0.26207	0.00831	18.6652	16.691
	0.27026	0.00798	18.6734	16.6731
	0.27845	0.00768	18.6816	16.6468
	0.28664	0.00741	18.6898	16.6342
	0.29483	0.00717	18.698	16.6298
	0.30302	0.00694	18.7062	16.6377
	0.31121	0.00673	18.7144	16.64
	0.3194	0.00653	18.7225	16.6235
	0.32759	0.00634	18.7307	16.5825
	0.33578	0.00617	18.7389	16.5271
	0.34397	0.006	18.7471	16.4937
	0.35216	0.00584	18.7553	16.468
	0.36035	0.00569	18.7635	16.441
	0.36854	0.00554	18.7717	16.4201
	0.37673	0.00539	18.7799	16.3867
	0.38492	0.00526	18.7881	16.3909
	0.39311	0.00514	18.7963	16.4073
	0.4013	0.00503	18.8044	16.415
	0.40949	0.00492	18.8126	16.4136
	0.41768	0.00483	18.8208	16.4072
	0.42587	0.00473	18.829	16.3941
	0.43406	0.00464	18.8372	16.3877
	0.44225	0.00455	18.8454	16.3965
	0.45044	0.00448	18.8536	16.4022
	0.45863	0.00441	18.8618	16.409
	0.46682	0.00434	18.87	16.4162
	0.47501	0.00428	18.8782	16.4153
	0.4832	0.00422	18.8864	16.4042
	0.49139	0.00417	18.8945	16.3915
	0.49958	0.00412	18.9027	16.3809
	0.50777	0.00407	18.9109	16.3751
	0.51596	0.00403	18.9191	16.3609
	0.52415	0.00398	18.9273	16.3358
	0.53234	0.00394	18.9355	16.3037
	0.54053	0.0039	18.9437	16.2756
	0.54872	0.00386	18.9519	16.2706
	0.55691	0.00383	18.96	16.2779
	0.5651	0.00381	18.9682	16.2725
	0.57329	0.00378	18.9764	16.2645
	0.58147	0.00376	18.9846	16.2555
	0.58966	0.00374	18.9928	16.2441
	0.59785	0.00373	19.001	16.2264
	0.60604	0.00372	19.0092	16.2
	0.61423	0.00371	19.0174	16.1836
	0.62242	0.0037	19.0256	16.1884
	0.63061	0.00368	19.0338	16.1905
	0.6388	0.00365	19.0419	16.1859
	0.64699	0.00363	19.0501	16.1785
	0.65518	0.00361	19.0583	16.167
	0.66337	0.00358	19.0665	16.1738
	0.67156	0.00356	19.0747	16.186
	0.67975	0.00354	19.0829	16.1917
	0.68794	0.00352	19.0911	16.1955
	0.69613	0.0035	19.0993	16.1979
	0.70432	0.00348	19.1075	16.1955
	0.71251	0.00346	19.1157	16.1907
	0.7207	0.00343	19.1239	16.1851
	0.72889	0.0034	19.132	16.1746
	0.73708	0.00338	19.1402	16.1583
	0.74527	0.00335	19.1484	16.136
	0.75346	0.00333	19.1566	16.1358
	0.76165	0.00331	19.1648	16.1417
	0.76984	0.00331	19.173	16.1387
	0.77803	0.00331	19.1812	16.1242
	0.78622	0.0033	19.1894	16.1042
	0.79441	0.0033	19.1976	16.0711
	0.8026	0.00329	19.2057	16.0429
	0.81079	0.00328	19.2139	16.0214
	0.81898	0.00326	19.2221	16.0019
	0.82717	0.00325	19.2303	15.9826
	0.83536	0.00324	19.2385	15.971
	0.84355	0.00323	19.2467	15.962
	0.85174	0.00322	19.2549	15.9529
	0.85993	0.00321	19.2631	15.9451
	0.86812	0.0032	19.2713	15.9397
	0.87631	0.00319	19.2795	15.9521
	0.8845	0.00318	19.2876	15.9715
	0.89269	0.00318	19.2958	15.9825
	0.90088	0.00318	19.304	15.9814
	0.90907	0.00319	19.3122	15.9727
	0.91726	0.00321	19.3204	15.9573
	0.92545	0.00324	19.3286	15.9297
	0.93364	0.00327	19.3368	15.903
	0.94183	0.0033	19.345	15.8824
	0.95002	0.00332	19.3532	15.869
	0.9582	0.00335	19.3614	15.8598
	0.96639	0.00337	19.3695	15.8539
	0.97458	0.00339	19.3777	15.8497
	0.98277	0.00341	19.3859	15.8415
	0.99096	0.00341	19.3941	15.826
	0.99915	0.0034	19.4023	15.827
	1.00734	0.00338	19.4105	15.8397
	1.01553	0.00335	19.4187	15.8551
	1.02372	0.00332	19.4269	15.8733
	1.03191	0.00331	19.4351	15.8951
	1.0401	0.0033	19.4432	15.9009
	1.04829	0.00329	19.4514	15.891
	1.05648	0.00329	19.4596	15.8754
	1.06467	0.00328	19.4678	15.8625
	1.07286	0.00328	19.476	15.8494
	1.08105	0.00327	19.4842	15.8352
	1.08924	0.00327	19.4924	15.822
	1.09743	0.00327	19.5006	15.8159
	1.10562	0.00326	19.5088	15.807
	1.11381	0.00326	19.517	15.7975
	1.122	0.00326	19.5252	15.7895
	1.13019	0.00326	19.5333	15.7809
	1.13838	0.00325	19.5415	15.7675
	1.14657	0.00325	19.5497	15.7412
	1.15476	0.00324	19.5579	15.7194
	1.16295	0.00323	19.5661	15.7045
	1.17114	0.00323	19.5743	15.6958
	1.17933	0.00322	19.5825	15.6914
	1.18752	0.00322	19.5907	15.6902
	1.19571	0.00322	19.5989	15.6962
	1.2039	0.00321	19.6071	15.7139
	1.21209	0.00321	19.6152	15.7288
	1.22028	0.0032	19.6234	15.7233
	1.22847	0.00318	19.6316	15.7124
	1.23666	0.00315	19.6398	15.7038
	1.24485	0.00312	19.648	15.7009
	1.25304	0.0031	19.6562	15.6996
	1.26123	0.00309	19.6644	15.6977
	1.26942	0.00308	19.6726	15.6801
	1.27761	0.00307	19.6808	15.6589
	1.2858	0.00308	19.6889	15.641
	1.29399	0.00309	19.6971	15.6342
	1.30218	0.0031	19.7053	15.628
	1.31037	0.0031	19.7135	15.6266
	1.31856	0.00311	19.7217	15.6289
	1.32675	0.00311	19.7299	15.6324
	1.33494	0.0031	19.7381	15.6457
	1.34312	0.0031	19.7463	15.6561
	1.35131	0.00311	19.7545	15.6636
	1.3595	0.00312	19.7627	15.6633
	1.36769	0.00314	19.7708	15.6565
	1.37588	0.00316	19.779	15.6427
	1.38407	0.00318	19.7872	15.6376
	1.39226	0.0032	19.7954	15.6436
	1.40045	0.00321	19.8036	15.6617
	1.40864	0.00323	19.8118	15.6835
	1.41683	0.00323	19.82	15.7037
	1.42502	0.00324	19.8282	15.7203
	1.43321	0.00324	19.8364	15.7363
	1.4414	0.00324	19.8446	15.7061
	1.44959	0.00323	19.8527	15.6757
	1.45778	0.00322	19.8609	15.6604
	1.46597	0.00322	19.8691	15.6395
	1.47416	0.00322	19.8773	15.6196
	1.48235	0.0032	19.8855	15.608
	1.49054	0.00316	19.8937	15.5899
	1.49873	0.00313	19.9019	15.5768
	1.50692	0.0031	19.9101	15.5694
	1.51511	0.00307	19.9183	15.5574
	1.5233	0.00304	19.9264	15.5456
	1.53149	0.00303	19.9346	15.5348
	1.53968	0.00301	19.9428	15.5359
	1.54787	0.003	19.951	15.549
	1.55606	0.00299	19.9592	15.5573
	1.56425	0.00299	19.9674	15.558
	1.57244	0.00299	19.9756	15.5558
	1.58063	0.003	19.9838	15.5556
	1.58882	0.00301	19.992	15.544
	1.59701	0.00301	20.0002	15.5502
	1.6052	0.00301	20.0084	15.5641
	1.61339	0.003	20.0165	15.581
	1.62158	0.00299	20.0247	15.5841
	1.62977	0.00297	20.0329	15.5644
	1.63796	0.00297	20.0411	15.5465
	1.64615	0.00298	20.0493	15.5452
	1.65434	0.003	20.0575	15.543
	1.66253	0.00302	20.0657	15.5308
	1.67072	0.00304	20.0739	15.5195
	1.67891	0.00306	20.0821	15.5116
	1.6871	0.00306	20.0902	15.4884
	1.69529	0.00305	20.0984	15.4498
	1.70348	0.00304	20.1066	15.416
	1.71167	0.00303	20.1148	15.395
	1.71986	0.00301	20.123	15.3864
	1.72804	0.00299	20.1312	15.3849
	1.73623	0.00297	20.1394	15.3932
	1.74442	0.00297	20.1476	15.4061
	1.75261	0.00296	20.1558	15.411
	1.7608	0.00296	20.1639	15.4141
	1.76899	0.00295	20.1721	15.4047
	1.77718	0.00295	20.1803	15.3883
	1.78537	0.00295	20.1885	15.3745
	1.79356	0.00296	20.1967	15.3727
	1.80175	0.00297	20.2049	15.3669
	1.80994	0.00298	20.2131	15.3574
	1.81813	0.00299	20.2213	15.356
	1.82632	0.003	20.2295	15.3534
	1.83451	0.00303	20.2377	15.3625
	1.8427	0.00305	20.2459	15.3596
	1.85089	0.00308	20.254	15.346
	1.85908	0.0031	20.2622	15.3246
	1.86727	0.00311	20.2704	15.3006
	1.87546	0.00313	20.2786	15.2893
	1.88365	0.00314	20.2868	15.2842
	1.89184	0.00315	20.295	15.2894
	1.90003	0.00316	20.3032	15.2933
	1.90822	0.00316	20.3114	15.3119
	1.91641	0.00317	20.3196	15.3098
	1.9246	0.00319	20.3278	15.3029
	1.93279	0.00321	20.3359	15.3004
	1.94098	0.00322	20.3441	15.2861
	1.94917	0.00324	20.3523	15.2687
	1.95736	0.00325	20.3605	15.2666
	1.96555	0.00326	20.3687	15.2826
	1.97374	0.00326	20.3769	15.315
	1.98193	0.00327	20.3851	15.3504
	1.99012	0.00328	20.3933	15.3642
	1.99831	0.00328	20.4015	15.3527
	2.0065	0.00329	20.4096	15.3374
	2.01469	0.00329	20.4178	15.3287
	2.02288	0.0033	20.426	15.3267
	2.03107	0.0033	20.4342	15.3449
	2.03926	0.00329	20.4424	15.3474
	2.04745	0.00327	20.4506	15.3471
	2.05564	0.00327	20.4588	15.3685
	2.06383	0.00327	20.467	15.3786
	2.07202	0.00329	20.4752	15.3717
	2.08021	0.0033	20.4834	15.3725
	2.0884	0.00331	20.4915	15.3686
	2.09659	0.00332	20.4997	15.3588
	2.10478	0.00332	20.5079	15.3587
	2.11296	0.00332	20.5161	15.3683
	2.12115	0.00332	20.5243	15.3714
	2.12934	0.00332	20.5325	15.3625
	2.13753	0.00332	20.5407	15.3482
	2.14572	0.00332	20.5489	15.3605
	2.15391	0.00331	20.5571	15.339
	2.1621	0.00331	20.5652	15.3032
	2.17029	0.00331	20.5734	15.2791
	2.17848	0.0033	20.5816	15.2847
	2.18667	0.00329	20.5898	15.3022
	2.19486	0.00327	20.598	15.3139
	2.20305	0.00325	20.6062	15.2993
	2.21124	0.00324	20.6144	15.286
	2.21943	0.00322	20.6226	15.2781
	2.22762	0.00319	20.6308	15.2406
	2.23581	0.00315	20.639	15.2014
	2.244	0.00311	20.6471	15.187
	2.25219	0.00309	20.6553	15.1894
	2.26038	0.00307	20.6635	15.1977
	2.26857	0.00306	20.6717	15.1967
	2.27676	0.00305	20.6799	15.2036
	2.28495	0.00303	20.6881	15.2038
	2.29314	0.00302	20.6963	15.1944
	2.30133	0.00299	20.7045	15.1601
	2.30952	0.00297	20.7127	15.1214
	2.31771	0.00296	20.7209	15.1085
	2.3259	0.00295	20.7291	15.0916
	2.33409	0.00294	20.7372	15.0669
	2.34228	0.00294	20.7454	15.0574
	2.35047	0.00293	20.7536	15.079
	2.35866	0.00291	20.7618	15.1028
	2.36685	0.00289	20.77	15.125
	2.37504	0.00286	20.7782	15.148
	2.38323	0.00283	20.7864	15.123
	2.39142	0.0028	20.7946	15.0812
	2.39961	0.00277	20.8028	15.0652
	2.4078	0.00273	20.8109	15.0506
	2.41599	0.0027	20.8191	15.0375
	2.42418	0.00268	20.8273	15.0438
	2.43237	0.00266	20.8355	15.0563
	2.44056	0.00264	20.8437	15.072
	2.44875	0.00263	20.8519	15.0923
	2.45694	0.00262	20.8601	15.1006
	2.46513	0.00261	20.8683	15.0854
	2.47332	0.00259	20.8765	15.0705
	2.48151	0.00256	20.8847	15.0512
	2.48969	0.00255	20.8928	15.0341
	2.49788	0.00256	20.901	14.9982
	2.50607	0.00258	20.9092	14.9679
	2.51426	0.0026	20.9174	14.9368
	2.52245	0.00262	20.9256	14.9059
	2.53064	0.00264	20.9338	14.8919
	2.53883	0.00266	20.942	14.8915
	2.54702	0.00267	20.9502	14.9309
	2.55521	0.00267	20.9584	14.9647
	2.5634	0.00265	20.9666	14.9822
	2.57159	0.00263	20.9747	15.0262
	2.57978	0.00261	20.9829	15.0324
	2.58797	0.00258	20.9911	15.0102
	2.59616	0.00256	20.9993	15.0035
	2.60435	0.00253	21.0075	15.0374
	2.61254	0.0025	21.0157	15.0854
	2.62073	0.00248	21.0239	15.103
	2.62892	0.00247	21.0321	15.1012
	2.63711	0.00246	21.0403	15.11
	2.6453	0.00247	21.0484	15.1239
	2.65349	0.00247	21.0566	15.1069
	2.66168	0.00248	21.0648	15.0902
	2.66987	0.00248	21.073	15.0911
	2.67806	0.00249	21.0812	15.0974
	2.68625	0.00249	21.0894	15.0805
	2.69444	0.0025	21.0976	15.0781
	2.70263	0.00249	21.1058	15.0841
	2.71082	0.00247	21.114	15.0715
	2.71901	0.00245	21.1222	15.067
	2.7272	0.00245	21.1303	15.0468
	2.73539	0.00245	21.1385	15.0217
	2.74358	0.00246	21.1467	15.0145
	2.75177	0.00246
	2.75996	0.00246
	2.76815	0.00246
	2.77634	0.00245
	2.78453	0.00243
	2.79272	0.00242
	2.80091	0.00241
	2.8091	0.00241
	2.81729	0.00242
	2.82548	0.00242
	2.83367	0.00241
	2.84186	0.0024
	2.85005	0.00239
	2.85824	0.00238
	2.86643	0.00237
	2.87461	0.00236
	2.8828	0.00235
	2.89099	0.00233
	2.89918	0.00232
	2.90737	0.00231
	2.91556	0.00231
	2.92375	0.00232
	2.93194	0.00232
	2.94013	0.00233
	2.94832	0.00234
	2.95651	0.00234
	2.9647	0.00235
	2.97289	0.00235
	2.98108	0.00236
	2.98927	0.00237
	2.99746	0.00238
	3.00565	0.00239
	3.01384	0.0024
	3.02203	0.0024
	3.03022	0.00241
	3.03841	0.00241
	3.0466	0.00241
	3.05479	0.0024
	3.06298	0.0024
	3.07117	0.00239
	3.07936	0.00239
	3.08755	0.00239
	3.09574	0.0024
	3.10393	0.0024
	3.11212	0.0024
	3.12031	0.0024
	3.1285	0.00241
	3.13669	0.00241
	3.14488	0.00243
	3.15307	0.00245
	3.16126	0.00247
	3.16945	0.0025
	3.17764	0.00252
	3.18583	0.00253
	3.19402	0.00255
	3.20221	0.00257
	3.2104	0.0026
	3.21859	0.00263
	3.22678	0.00266
	3.23497	0.00269
	3.24316	0.00271
	3.25135	0.00272
	3.25953	0.00271
	3.26772	0.0027
	3.27591	0.00269
	3.2841	0.00268
	3.29229	0.00267
	3.30048	0.00265
	3.30867	0.00264
	3.31686	0.00262
	3.32505	0.00261
	3.33324	0.0026
	3.34143	0.00259
	3.34962	0.00258
	3.35781	0.00257
	3.366	0.00256
	3.37419	0.00255
	3.38238	0.00255
	3.39057	0.00254
	3.39876	0.00254
	3.40695	0.00254
	3.41514	0.00254
	3.42333	0.00254
	3.43152	0.00254
	3.43971	0.00254
	3.4479	0.00252
	3.45609	0.00249
	3.46428	0.00246
	3.47247	0.00243
	3.48066	0.00241
	3.48885	0.0024
	3.49704	0.00238
	3.50523	0.00238
	3.51342	0.00237
	3.52161	0.00237
	3.5298	0.00237
	3.53799	0.00236
	3.54618	0.00234
	3.55437	0.00231
	3.56256	0.00229
	3.57075	0.00227
	3.57894	0.00225
	3.58713	0.00223
	3.59532	0.00222
	3.60351	0.0022
	3.6117	0.00219
	3.61989	0.00217
	3.62808	0.00215
	3.63627	0.00212
	3.64445	0.0021
	3.65264	0.00207
	3.66083	0.00205
	3.66902	0.00203
	3.67721	0.00204
	3.6854	0.00205
	3.69359	0.00206
	3.70178	0.00207
	3.70997	0.00208
	3.71816	0.00209
	3.72635	0.0021
	3.73454	0.0021
	3.74273	0.0021
	3.75092	0.0021
	3.75911	0.0021
	3.7673	0.0021
	3.77549	0.00211
	3.78368	0.00212
	3.79187	0.00213
	3.80006	0.00214
	3.80825	0.00215
	3.81644	0.00218
	3.82463	0.00221
	3.83282	0.00224
	3.84101	0.00227
	3.8492	0.00229
	3.85739	0.00231
	3.86558	0.00233
	3.87377	0.00234
	3.88196	0.00236
	3.89015	0.00237
	3.89834	0.00237
	3.90653	0.00237
	3.91472	0.00237
	3.92291	0.00237
	3.9311	0.00237
	3.93929	0.00236
	3.94748	0.00235
	3.95567	0.00234
	3.96386	0.00235
	3.97205	0.00236
	3.98024	0.00237
	3.98843	0.00238
	3.99662	0.00239
	4.00481	0.0024
	4.013	0.00239
	4.02118	0.00237
	4.02937	0.00235
	4.03756	0.00233
	4.04575	0.00231
	4.05394	0.00229
	4.06213	0.00227
	4.07032	0.00224
	4.07851	0.00221
	4.0867	0.0022
	4.09489	0.0022
	4.10308	0.00221
	4.11127	0.00222
	4.11946	0.00222
	4.12765	0.00222
	4.13584	0.00222
	4.14403	0.0022
	4.15222	0.00219
	4.16041	0.00218
	4.1686	0.00218
	4.17679	0.00218
	4.18498	0.00218
	4.19317	0.00219
	4.20136	0.0022
	4.20955	0.00221
	4.21774	0.00222
	4.22593	0.00223
	4.23412	0.00224
	4.24231	0.00224
	4.2505	0.00224
	4.25869	0.00223
	4.26688	0.00221
	4.27507	0.00219
	4.28326	0.00218
	4.29145	0.00218
	4.29964	0.00217
	4.30783	0.00217
	4.31602	0.00215
	4.32421	0.00211
	4.3324	0.00207
	4.34059	0.00203
	4.34878	0.00199
	4.35697	0.00196
	4.36516	0.00194
	4.37335	0.00192
	4.38154	0.0019
	4.38973	0.00189
	4.39792	0.00189
	4.4061	0.00188
	4.41429	0.00186
	4.42248	0.00184
	4.43067	0.00182
	4.43886	0.0018
	4.44705	0.00179
	4.45524	0.00178
	4.46343	0.00177
	4.47162	0.00176
	4.47981	0.00175
	4.488	0.00175
	4.49619	0.00175
	4.50438	0.00176
	4.51257	0.00177
	4.52076	0.00178
	4.52895	0.0018
	4.53714	0.00181
	4.54533	0.00183
	4.55352	0.00185
	4.56171	0.00187
	4.5699	0.00186
	4.57809	0.00184
	4.58628	0.00181
	4.59447	0.00179
	4.60266	0.00178
	4.61085	0.00178
	4.61904	0.00179
	4.62723	0.00181
	4.63542	0.00182
	4.64361	0.00183
	4.6518	0.00184
	4.65999	0.00185
	4.66818	0.00185
	4.67637	0.00185
	4.68456	0.00184
	4.69275	0.00183
	4.70094	0.00182
	4.70913	0.00182
	4.71732	0.00182
	4.72551	0.00181
	4.7337	0.00181
	4.74189	0.00181
	4.75008	0.00181
	4.75827	0.0018
	4.76646	0.0018
	4.77465	0.00181
	4.78284	0.00181
	4.79102	0.00182
	4.79921	0.00183
	4.8074	0.00183
	4.81559	0.00182
	4.82378	0.00181
	4.83197	0.00181
	4.84016	0.0018
	4.84835	0.0018
	4.85654	0.0018
	4.86473	0.00179
	4.87292	0.00179
	4.88111	0.00178
	4.8893	0.00177
	4.89749	0.00176
	4.90568	0.00175
	4.91387	0.00173
	4.92206	0.00172
	4.93025	0.00171
	4.93844	0.00171
	4.94663	0.00171
	4.95482	0.00171
	4.96301	0.00172
	4.9712	0.00172
	4.97939	0.00172
	4.98758	0.00171
	4.99577	0.0017
	5.00396	0.00167
	5.01215	0.00164
	5.02034	0.00162
	5.02853	0.00161
	5.03672	0.00161
	5.04491	0.00161
	5.0531	0.00162
	5.06129	0.00163
	5.06948	0.00164
	5.07767	0.00165
	5.08586	0.00166
	5.09405	0.00168
	5.10224	0.00169
	5.11043	0.00171
	5.11862	0.00173
	5.12681	0.00174
	5.135	0.00175
	5.14319	0.00175
	5.15138	0.00175
	5.15957	0.00175
	5.16776	0.00176
	5.17594	0.00176
	5.18413	0.00177
	5.19232	0.00177
	5.20051	0.00177
	5.2087	0.00177
	5.21689	0.00176
	5.22508	0.00177
	5.23327	0.00177
	5.24146	0.00179
	5.24965	0.00181
	5.25784	0.00182
	5.26603	0.00183
	5.27422	0.00184
	5.28241	0.00185
	5.2906	0.00186
	5.29879	0.00186
	5.30698	0.00187
	5.31517	0.00187
	5.32336	0.00185
	5.33155	0.00184
	5.33974	0.00181
	5.34793	0.00178
	5.35612	0.00175
	5.36431	0.00173
	5.3725	0.0017
	5.38069	0.00169
	5.38888	0.00169
	5.39707	0.00169
	5.40526	0.0017
	5.41345	0.0017
	5.42164	0.0017
	5.42983	0.0017
	5.43802	0.0017
	5.44621	0.00168
	5.4544	0.00165
	5.46259	0.00163
	5.47078	0.00161
	5.47897	0.00159
	5.48716	0.00156
	5.49535	0.00153
	5.50354	0.00151
	5.51173	0.0015
	5.51992	0.0015
	5.52811	0.0015
	5.5363	0.0015
	5.54449	0.0015
	5.55267	0.0015
	5.56086	0.0015
	5.56905	0.0015
	5.57724	0.00151
	5.58543	0.00152
	5.59362	0.00153
	5.60181	0.00154
	5.61	0.00155
	5.61819	0.00155
	5.62638	0.00156
	5.63457	0.00157
	5.64276	0.00158
	5.65095	0.0016
	5.65914	0.00162
	5.66733	0.00163
	5.67552	0.00165
	5.68371	0.00166
	5.6919	0.00167
	5.70009	0.00165
	5.70828	0.00161
	5.71647	0.00159
	5.72466	0.00158
	5.73285	0.00157
	5.74104	0.00157
	5.74923	0.00157
	5.75742	0.00156
	5.76561	0.00157
	5.7738	0.00157
	5.78199	0.00158
	5.79018	0.00159
	5.79837	0.00159
	5.80656	0.0016
	5.81475	0.0016
	5.82294	0.0016
	5.83113	0.00159
	5.83932	0.00157
	5.84751	0.00156
	5.8557	0.00156
	5.86389	0.00157
	5.87208	0.00158
	5.88027	0.00159
	5.88846	0.0016
	5.89665	0.00161
	5.90484	0.00162
	5.91303	0.00162
	5.92122	0.00162
	5.92941	0.0016
	5.93759	0.00157
	5.94578	0.00155
	5.95397	0.00152
	5.96216	0.0015
	5.97035	0.00148
	5.97854	0.00147
	5.98673	0.00146
	5.99492	0.00145
	6.00311	0.00144
	6.0113	0.00143
	6.01949	0.00141
	6.02768	0.00139
	6.03587	0.00137
	6.04406	0.00135
	6.05225	0.00134
	6.06044	0.00133
	6.06863	0.00133
	6.07682	0.00132
	6.08501	0.00132
	6.0932	0.00131
	6.10139	0.00131
	6.10958	0.00131
	6.11777	0.00132
	6.12596	0.00133
	6.13415	0.00135
	6.14234	0.00137
	6.15053	0.00138
	6.15872	0.00139
	6.16691	0.00139
	6.1751	0.00138
	6.18329	0.00137
	6.19148	0.00135
	6.19967	0.00134
	6.20786	0.00133
	6.21605	0.00132
	6.22424	0.00131
	6.23243	0.0013
	6.24062	0.00129
	6.24881	0.00128
	6.257	0.00128
	6.26519	0.00127
	6.27338	0.00126
	6.28157	0.00125
	6.28976	0.00124
	6.29795	0.00123
	6.30614	0.00122
	6.31433	0.00121
	6.32251	0.00119
	6.3307	0.00118
	6.33889	0.00117
	6.34708	0.00115
	6.35527	0.00114
	6.36346	0.00113
	6.37165	0.00113
	6.37984	0.00114
	6.38803	0.00114
	6.39622	0.00115
	6.40441	0.00114
	6.4126	0.00114
	6.42079	0.00114
	6.42898	0.00115
	6.43717	0.00116
	6.44536	0.00116
	6.45355	0.00117
	6.46174	0.00116
	6.46993	0.00115
	6.47812	0.00114
	6.48631	0.00113
	6.4945	0.00113
	6.50269	0.00113
	6.51088	0.00113
	6.51907	0.00113
	6.52726	0.00113
	6.53545	0.00112
	6.54364	0.00109
	6.55183	0.00107
	6.56002	0.00107
	6.56821	0.00107
	6.5764	0.00108
	6.58459	0.0011
	6.59278	0.00111
	6.60097	0.00113
	6.60916	0.00115
	6.61735	0.00117
	6.62554	0.00119
	6.63373	0.00121
	6.64192	0.00123
	6.65011	0.00126
	6.6583	0.00128
	6.66649	0.0013
	6.67468	0.00131
	6.68287	0.00132
	6.69106	0.00132
	6.69925	0.00131
	6.70743	0.00131
	6.71562	0.00131
	6.72381	0.00131
	6.732	0.0013
	6.74019	0.00129
	6.74838	0.00127
	6.75657	0.00125
	6.76476	0.00123
	6.77295	0.00121
	6.78114	0.00119
	6.78933	0.00117
	6.79752	0.00116
	6.80571	0.00115
	6.8139	0.00115
	6.82209	0.00116
	6.83028	0.00116
	6.83847	0.00116
	6.84666	0.00117
	6.85485	0.00116
	6.86304	0.00116
	6.87123	0.00115
	6.87942	0.00113
	6.88761	0.00111
	6.8958	0.00108
	6.90399	0.00106
	6.91218	0.00104
	6.92037	0.00102
	6.92856	0.000997866
	6.93675	0.000972552
	6.94494	0.000945337
	6.95313	0.000919802
	6.96132	0.000895828
	6.96951	0.000871789
	6.9777	0.000851707
	6.98589	0.000847447
	6.99408	0.00085854
	7.00227	0.000873439
	7.01046	0.000887128
	7.01865	0.000899433
	7.02684	0.000900251
	7.03503	0.000882022
	7.04322	0.000854724
	7.05141	0.000830114
	7.0596	0.000813473
	7.06779	0.000800292
	7.07598	0.00078837
	7.08416	0.000774561
	7.09235	0.000755554
	7.10054	0.000734521
	7.10873	0.000715011
	7.11692	0.00069642
	7.12511	0.000678169
	7.1333	0.000672652
	7.14149	0.000682559
	7.14968	0.000692376
	7.15787	0.000701826
	7.16606	0.000709759
	7.17425	0.000714985
	7.18244	0.000717389
	7.19063	0.000716216
	7.19882	0.00071098
	7.20701	0.000697245
	7.2152	0.000670183
	7.22339	0.000645644
	7.23158	0.000637054
	7.23977	0.000635243
	7.24796	0.00063616
	7.25615	0.000643348
	7.26434	0.000657886
	7.27253	0.000675545
	7.28072	0.000694934
	7.28891	0.000713851
	7.2971	0.000731556
	7.30529	0.000747935
	7.31348	0.000761835
	7.32167	0.000769933
	7.32986	0.000772525
	7.33805	0.000767095
	7.34624	0.000753341
	7.35443	0.000740066
	7.36262	0.000726968
	7.37081	0.000721073
	7.379	0.000731231
	7.38719	0.000749569
	7.39538	0.000766727
	7.40357	0.000782752
	7.41176	0.000790669
	7.41995	0.000788168
	7.42814	0.000786678
	7.43633	0.00079072
	7.44452	0.000799442
	7.45271	0.000811932
	7.4609	0.000826006
	7.46908	0.000839166
	7.47727	0.000851409
	7.48546	0.000861407
	7.49365	0.000868314
	7.50184	0.000873095
	7.51003	0.000870232
	7.51822	0.000859374
	7.52641	0.000848498
	7.5346	0.000837265
	7.54279	0.000831058
	7.55098	0.00083216
	7.55917	0.00083431
	7.56736	0.000837053
	7.57555	0.000844397
	7.58374	0.000856701
	7.59193	0.000867851
	7.60012	0.000877295
	7.60831	0.000883514
	7.6165	0.000882584
	7.62469	0.000875074
	7.63288	0.000864748
	7.64107	0.000848507
	7.64926	0.000833857
	7.65745	0.000829253
	7.66564	0.000827802
	7.67383	0.000831366
	7.68202	0.000845229
	7.69021	0.000866125
	7.6984	0.000885762
	7.70659	0.000901898
	7.71478	0.000911913
	7.72297	0.000912587
	7.73116	0.000905929
	7.73935	0.000899565
	7.74754	0.000893391
	7.75573	0.000886922
	7.76392	0.000880297
	7.77211	0.000874204
	7.7803	0.000867197
	7.78849	0.000857664
	7.79668	0.000841696
	7.80487	0.00081984
	7.81306	0.000802345
	7.82125	0.000791303
	7.82944	0.000793828
	7.83763	0.000810138
	7.84582	0.000825542
	7.854	0.000840005
	7.86219	0.000850444
	7.87038	0.000856142
	7.87857	0.000862214
	7.88676	0.000870358
	7.89495	0.00087995
	7.90314	0.000889644
	7.91133	0.000896809
	7.91952	0.000899046
	7.92771	0.000897137
	7.9359	0.000883464
	7.94409	0.000867344
	7.95228	0.000864224
	7.96047	0.00086301
	7.96866	0.000861778
	7.97685	0.000859092
	7.98504	0.000854347
	7.99323	0.000848336
	8.00142	0.000842987
	8.00961	0.00083821
	8.0178	0.000833853
	8.02599	0.000829768
	8.03418	0.000825857
	8.04237	0.000821907
	8.05056	0.000816851
	8.05875	0.000808497
	8.06694	0.000792438
	8.07513	0.000771535
	8.08332	0.000757747
	8.09151	0.000751354
	8.0997	0.000745512
	8.10789	0.00073888
	8.11608	0.000730714
	8.12427	0.000722736
	8.13246	0.000718612
	8.14065	0.000722602
	8.14884	0.000733435
	8.15703	0.000743869
	8.16522	0.00075327
	8.17341	0.000761004
	8.1816	0.000770486
	8.18979	0.000783177
	8.19798	0.000795317
	8.20617	0.000806324
	8.21436	0.000814964
	8.22255	0.000811236
	8.23074	0.000791614
	8.23892	0.000770415
	8.24711	0.000753716
	8.2553	0.000739904
	8.26349	0.000728215
	8.27168	0.000721405
	8.27987	0.000722314
	8.28806	0.000726514
	8.29625	0.000730419
	8.30444	0.000733466
	8.31263	0.000735337
	8.32082	0.000738101
	8.32901	0.00074291
	8.3372	0.000746933
	8.34539	0.000749575
	8.35358	0.000750409
	8.36177	0.000749943
	8.36996	0.000749506
	8.37815	0.000747039
	8.38634	0.000734259
	8.39453	0.000717656
	8.40272	0.000715947
	8.41091	0.000724062
	8.4191	0.000732327
	8.42729	0.000740037
	8.43548	0.000746822
	8.44367	0.000748587
	8.45186	0.000750033
	8.46005	0.000759488
	8.46824	0.000771093
	8.47643	0.0007822
	8.48462	0.000791685
	8.49281	0.000798705
	8.501	0.000800499
	8.50919	0.000791923
	8.51738	0.000771604
	8.52557	0.000754365
	8.53376	0.000748203
	8.54195	0.000743525
	8.55014	0.000738335
	8.55833	0.000732046
	8.56652	0.000723662
	8.57471	0.000712939
	8.5829	0.000696169
	8.59109	0.000672849
	8.59928	0.000648111
	8.60747	0.00062281
	8.61565	0.000600234
	8.62384	0.000588955
	8.63203	0.000590136
	8.64022	0.000595633
	8.64841	0.000605444
	8.6566	0.000616825
	8.66479	0.000624799
	8.67298	0.000627782
	8.68117	0.000620613
	8.68936	0.000605128
	8.69755	0.000588237
	8.70574	0.000568841
	8.71393	0.000551994
	8.72212	0.000541742
	8.73031	0.000533269
	8.7385	0.000530837
	8.74669	0.00053808
	8.75488	0.00054947
	8.76307	0.000560312
	8.77126	0.000570115
	8.77945	0.000578753
	8.78764	0.000578734
	8.79583	0.000570749
	8.80402	0.000565744
	8.81221	0.000561584
	8.8204	0.000556958
	8.82859	0.00055148
	8.83678	0.000542111
	8.84497	0.000517939
	8.85316	0.000486537
	8.86135	0.000465414
	8.86954	0.000450171
	8.87773	0.000444806
	8.88592	0.000449809
	8.89411	0.000458234
	8.9023	0.000467867
	8.91049	0.000475222
	8.91868	0.000477237
	8.92687	0.000476438
	8.93506	0.000475709
	8.94325	0.000472455
	8.95144	0.000466258
	8.95963	0.000457113
	8.96782	0.000452152
	8.97601	0.000459903
	8.9842	0.000473761
	8.99239	0.00049374
	9.00057	0.000518142
	9.00876	0.000543696
	9.01695	0.000568641
	9.02514	0.000592103
	9.03333	0.000614134
	9.04152	0.000634438
	9.04971	0.00065265
	9.0579	0.000665442
	9.06609	0.000670051
	9.07428	0.000668379
	9.08247	0.000660685
	9.09066	0.00064893
	9.09885	0.000635494
	9.10704	0.000619367
	9.11523	0.000604622
	9.12342	0.000595278
	9.13161	0.000587187
	9.1398	0.000579132
	9.14799	0.000570766
	9.15618	0.000561209
	9.16437	0.000550866
	9.17256	0.000540902
	9.18075	0.000531037
	9.18894	0.000519372
	9.19713	0.000506029
	9.20532	0.000488123
	9.21351	0.000462149
	9.2217	0.000434372
	9.22989	0.000409542
	9.23808	0.000388792
	9.24627	0.000369843
	9.25446	0.000351441
	9.26265	0.000333216
	9.27084	0.000320102
	9.27903	0.00031369
	9.28722	0.000307801
	9.29541	0.000302013
	9.3036	0.000295908
	9.31179	0.000289167
	9.31998	0.000280002
	9.32817	0.000266831
	9.33636	0.000248621
	9.34455	0.000232326
	9.35274	0.000227899
	9.36093	0.000232811
	9.36912	0.000241979
	9.37731	0.000252318
	9.38549	0.000263049
	9.39368	0.000273215
	9.40187	0.000281714
	9.41006	0.000287327
	9.41825	0.000279245
	9.42644	0.000259964
	9.43463	0.000246156
	9.44282	0.000234346
	9.45101	0.000229023
	9.4592	0.000233403
	9.46739	0.000241165
	9.47558	0.000248167
	9.48377	0.000254319
	9.49196	0.000258518
	9.50015	0.000264012
	9.50834	0.000274034
	9.51653	0.000285216
	9.52472	0.00029345
	9.53291	0.000294923
	9.5411	0.000287221
	9.54929	0.00027616
	9.55748	0.000271268
	9.56567	0.00026961
	9.57386	0.000269357
	9.58205	0.000269747
	9.59024	0.000280205
	9.59843	0.00030276
	9.60662	0.000325674
	9.61481	0.000348673
	9.623	0.000370921
	9.63119	0.000391813
	9.63938	0.000411407
	9.64757	0.000429152
	9.65576	0.000444397
	9.66395	0.000449202
	9.67214	0.000441481
	9.68033	0.000432608
	9.68852	0.0004243
	9.69671	0.000415868
	9.7049	0.000406912
	9.71309	0.000394836
	9.72128	0.000377994
	9.72947	0.000357617
	9.73766	0.000337255
	9.74585	0.000321
	9.75404	0.000314258
	9.76223	0.000316444
	9.77041	0.000318494
	9.7786	0.000320399
	9.78679	0.000321955
	9.79498	0.000315441
	9.80317	0.000303488
	9.81136	0.000297968
	9.81955	0.000294374
	9.82774	0.000291008
	9.83593	0.000287856
	9.84412	0.000284897
	9.85231	0.000282089
	9.8605	0.000279216
	9.86869	0.00027497
	9.87688	0.000267358
	9.88507	0.000257184
	9.89326	0.000246498
	9.90145	0.000234947
	9.90964	0.000222117
	9.91783	0.000202562
	9.92602	0.000176277
	9.93421	0.000151465
	9.9424	0.000126436
	9.95059	0.000101929
	9.95878	8.45559e-05
	9.96697	7.36318e-05
	9.97516	6.34062e-05
	9.98335	5.37774e-05
	9.99154	4.34423e-05
	9.99973	4.55245e-05
	10.0079	7.13085e-05
	10.0161	0.000104987
	10.0243	0.000136615
	10.0325	0.000165427
	10.0407	0.000191055
	10.0489	0.000209479
	10.0571	0.000220447
	10.0653	0.000228901
	10.0734	0.000233649
	10.0816	0.000235441
	10.0898	0.000233538
	10.098	0.000234281
	10.1062	0.000243663
	10.1144	0.000252778
	10.1226	0.000261353
	10.1308	0.000269224
	10.139	0.000275926
	10.1471	0.000281059
	10.1553	0.000284903
	10.1635	0.000285891
	10.1717	0.000279534
	10.1799	0.000264697
	10.1881	0.000246747
	10.1963	0.000229329
	10.2045	0.000210366
	10.2127	0.00019074
	10.2209	0.000173732
	10.229	0.000158053
	10.2372	0.000143251
	10.2454	0.000129032
	10.2536	0.000114642
	10.2618	9.79644e-05
	10.27	8.51009e-05
	10.2782	8.37003e-05
	10.2864	8.92344e-05
	10.2946	9.64988e-05
	10.3027	0.000102843
	10.3109	0.000107685
	10.3191	0.000105029
	10.3273	9.4988e-05
	10.3355	8.55727e-05
	10.3437	7.31451e-05
	10.3519	5.70784e-05
	10.3601	4.20006e-05
	10.3683	2.78518e-05
	10.3765	1.40632e-05
	10.3847	6.58933e-08
	10.3928	-1.40298e-05
	10.401	-2.89098e-05
	10.4092	-4.73962e-05
	10.4174	-7.44856e-05
	10.4256	-0.00010371
	10.4338	-0.000125948
	10.442	-0.000144638
	10.4502	-0.000155332
	10.4584	-0.000157619
	10.4665	-0.000158391
	10.4747	-0.0001583
	10.4829	-0.000156995
	10.4911	-0.000150709
	10.4993	-0.000138193
	10.5075	-0.000124557
	10.5157	-0.000111843
	10.5239	-0.000100144
	10.5321	-8.90471e-05
	10.5403	-7.82311e-05
	10.5484	-6.81477e-05
	10.5566	-5.97595e-05
	10.5648	-5.44373e-05
	10.573	-5.30538e-05
	10.5812	-5.63102e-05
	10.5894	-6.59964e-05
	10.5976	-7.16535e-05
	10.6058	-6.6476e-05
	10.614	-6.24762e-05
	10.6221	-6.0893e-05
	10.6303	-6.25769e-05
	10.6385	-7.06851e-05
	10.6467	-8.25589e-05
	10.6549	-9.23351e-05
	10.6631	-0.000100933
	10.6713	-0.000108886
	10.6795	-0.000109605
	10.6877	-0.000100347
	10.6959	-8.92293e-05
	10.7041	-7.81336e-05
	10.7122	-5.42699e-05
	10.7204	-1.47817e-05
	10.7286	2.33696e-05
	10.7368	5.87426e-05
	10.745	9.12511e-05
	10.7532	0.000120284
	10.7614	0.000139736
	10.7696	0.000149304
	10.7778	0.000157155
	10.7859	0.00016288
	10.7941	0.000166999
	10.8023	0.000170842
	10.8105	0.000173996
	10.8187	0.000175356
	10.8269	0.000174183
	10.8351	0.000170525
	10.8433	0.000164784
	10.8515	0.000157393
	10.8597	0.000146793
	10.8679	0.000138841
	10.876	0.000138694
	10.8842	0.000139817
	10.8924	0.000140899
	10.9006	0.000138078
	10.9088	0.00012687
	10.917	0.000109081
	10.9252	9.31753e-05
	10.9334	8.30636e-05
	10.9415	7.35717e-05
	10.9497	6.45919e-05
	10.9579	4.6066e-05
	10.9661	1.8456e-05
	10.9743	-2.49981e-06
	10.9825	-1.80798e-05
	10.9907	-3.02647e-05
	10.9989	-3.98964e-05
	11.0071	-4.81615e-05
	11.0153	-5.5757e-05
	11.0235	-6.30662e-05
	11.0316	-7.0778e-05
	11.0398	-7.71151e-05
	11.048	-8.02741e-05
	11.0562	-8.33914e-05
	11.0644	-8.81573e-05
	11.0726	-9.81871e-05
	11.0808	-0.000104854
	11.089	-9.92597e-05
	11.0972	-9.1597e-05
	11.1053	-8.53627e-05
	11.1135	-8.27363e-05
	11.1217	-8.12582e-05
	11.1299	-7.88992e-05
	11.1381	-7.6677e-05
	11.1463	-7.46014e-05
	11.1545	-7.59995e-05
	11.1627	-7.79874e-05
	11.1709	-7.48652e-05
	11.1791	-7.0547e-05
	11.1873	-6.63014e-05
	11.1954	-6.29606e-05
	11.2036	-6.07753e-05
	11.2118	-6.06717e-05
	11.22	-6.7318e-05
	11.2282	-8.30843e-05
	11.2364	-9.39526e-05
	11.2446	-9.28979e-05
	11.2528	-8.92973e-05
	11.261	-8.52334e-05
	11.2691	-8.46947e-05
	11.2773	-9.19849e-05
	11.2855	-0.000107734
	11.2937	-0.000125088
	11.3019	-0.000133871
	11.3101	-0.000135739
	11.3183	-0.000134423
	11.3265	-0.000132958
	11.3347	-0.000133389
	11.3429	-0.000136564
	11.351	-0.000145445
	11.3592	-0.000165781
	11.3674	-0.00018553
	11.3756	-0.000191917
	11.3838	-0.000195525
	11.392	-0.000198795
	11.4002	-0.00020219
	11.4084	-0.000205903
	11.4166	-0.000211378
	11.4247	-0.000214974
	11.4329	-0.000214026
	11.4411	-0.000212983
	11.4493	-0.000209225
	11.4575	-0.000201933
	11.4657	-0.000194076
	11.4739	-0.000183829
	11.4821	-0.000171193
	11.4903	-0.000159213
	11.4985	-0.000148185
	11.5067	-0.000138173
	11.5148	-0.000124938
	11.523	-0.000101436
	11.5312	-6.97115e-05
	11.5394	-3.655e-05
	11.5476	-4.04798e-06
	11.5558	2.88933e-05
	11.564	6.35439e-05
	11.5722	9.783e-05
	11.5804	0.000129358
	11.5885	0.000157736
	11.5967	0.000180609
	11.6049	0.000192938
	11.6131	0.000195706
	11.6213	0.0001946
	11.6295	0.000188187
	11.6377	0.000176193
	11.6459	0.000160728
	11.6541	0.000139212
	11.6623	0.000116548
	11.6705	9.96952e-05
	11.6786	8.44516e-05
	11.6868	7.00276e-05
	11.695	5.6012e-05
	11.7032	4.15544e-05
	11.7114	2.41645e-05
	11.7196	-6.51079e-07
	11.7278	-2.73584e-05
	11.736	-4.83927e-05
	11.7441	-6.81856e-05
	11.7523	-8.72016e-05
	11.7605	-0.000106655
	11.7687	-0.000128899
	11.7769	-0.000149393
	11.7851	-0.000163724
	11.7933	-0.000175539
	11.8015	-0.000186068
	11.8097	-0.000195941
	11.8179	-0.000205204
	11.8261	-0.000213762
	11.8342	-0.000221632
	11.8424	-0.000229024
	11.8506	-0.000236332
	11.8588	-0.000233116
	11.867	-0.000216979
	11.8752	-0.00020146
	11.8834	-0.000186786
	11.8916	-0.000173064
	11.8998	-0.0001661
	11.9079	-0.000163542
	11.9161	-0.000155637
	11.9243	-0.000145904
	11.9325	-0.000136633
	11.9407	-0.000128854
	11.9489	-0.000124624
	11.9571	-0.000134552
	11.9653	-0.000150922
	11.9735	-0.000158481
	11.9817	-0.000159606
	11.9899	-0.000153731
	11.998	-0.000148201
	12.0062	-0.000143001
	12.0144	-0.000140166
	12.0226	-0.000144888
	12.0308	-0.000155799
	12.039	-0.000167181
	12.0472	-0.000180029
	12.0554	-0.000195764
	12.0635	-0.000212172
	12.0717	-0.000226627
	12.0799	-0.000240039
	12.0881	-0.00025295
	12.0963	-0.000266271
	12.1045	-0.00028131
	12.1127	-0.000296751
	12.1209	-0.000311154
	12.1291	-0.000325135
	12.1373	-0.000339869
	12.1455	-0.000353045
	12.1536	-0.000361826
	12.1618	-0.000368888
	12.17	-0.000374904
	12.1782	-0.000378669
	12.1864	-0.000378766
	12.1946	-0.000376445
	12.2028	-0.000372535
	12.211	-0.000367162
	12.2192	-0.000361315
	12.2273	-0.000355583
	12.2355	-0.000350652
	12.2437	-0.000346869
	12.2519	-0.000345354
	12.2601	-0.000349366
	12.2683	-0.000358608
	12.2765	-0.000372323
	12.2847	-0.000389705
	12.2929	-0.000404934
	12.3011	-0.000418507
	12.3093	-0.000430894
	12.3174	-0.000440527
	12.3256	-0.000446074
	12.3338	-0.000449181
	12.342	-0.000451398
	12.3502	-0.000453662
	12.3584	-0.000456366
	12.3666	-0.000459779
	12.3748	-0.000459907
	12.383	-0.000455371
	12.3911	-0.000450999
	12.3993	-0.000446823
	12.4075	-0.000439717
	12.4157	-0.00042857
	12.4239	-0.000416739
	12.4321	-0.000404873
	12.4403	-0.000393724
	12.4485	-0.000383255
	12.4567	-0.000375734
	12.4649	-0.00037509
	12.473	-0.000378884
	12.4812	-0.000381855
	12.4894	-0.000383747
	12.4976	-0.000385681
	12.5058	-0.00038832
	12.514	-0.000391038
	12.5222	-0.000393368
	12.5304	-0.000395642
	12.5386	-0.000398466
	12.5467	-0.000404981
	12.5549	-0.000414486
	12.5631	-0.000423007
	12.5713	-0.000431151
	12.5795	-0.000439113
	12.5877	-0.0004556
	12.5959	-0.000477664
	12.6041	-0.000487808
	12.6123	-0.000490001
	12.6205	-0.000491123
	12.6287	-0.00049193
	12.6368	-0.000492846
	12.645	-0.000498672
	12.6532	-0.000513713
	12.6614	-0.000533774
	12.6696	-0.000548066
	12.6778	-0.000549242
	12.686	-0.000544651
	12.6942	-0.000539916
	12.7024	-0.000535464
	12.7105	-0.00053212
	12.7187	-0.000530257
	12.7269	-0.000529074
	12.7351	-0.00053571
	12.7433	-0.000545673
	12.7515	-0.000546614
	12.7597	-0.00054528
	12.7679	-0.000544013
	12.7761	-0.000538706
	12.7843	-0.000527395
	12.7925	-0.000513669
	12.8006	-0.000498154
	12.8088	-0.00048232
	12.817	-0.000467434
	12.8252	-0.000454355
	12.8334	-0.000446931
	12.8416	-0.000440422
	12.8498	-0.000427062
	12.858	-0.000413003
	12.8661	-0.000399829
	12.8743	-0.000387518
	12.8825	-0.000376377
	12.8907	-0.000368188
	12.8989	-0.000365392
	12.9071	-0.000368697
	12.9153	-0.000381028
	12.9235	-0.000397261
	12.9317	-0.000408886
	12.9399	-0.000419465
	12.9481	-0.000429627
	12.9562	-0.000440528
	12.9644	-0.000445614
	12.9726	-0.000440978
	12.9808	-0.00043558
	12.989	-0.0004315
	12.9972	-0.000429293
	13.0054	-0.000437277
	13.0136	-0.000458034
	13.0218	-0.000472183
	13.0299	-0.000459412
	13.0381	-0.000421276
	13.0463	-0.000376731
	13.0545	-0.000334499
	13.0627	-0.000294724
	13.0709	-0.000257391
	13.0791	-0.000223306
	13.0873	-0.000195428
	13.0955	-0.000173315
	13.1037	-0.000153543
	13.1119	-0.000137447
	13.12	-0.000126034
	13.1282	-0.000118305
	13.1364	-0.000115896
	13.1446	-0.000111979
	13.1528	-0.000101207
	13.161	-9.07429e-05
	13.1692	-8.08259e-05
	13.1774	-6.65827e-05
	13.1856	-4.60252e-05
	13.1937	-2.46775e-05
	13.2019	-4.16615e-06
	13.2101	1.45605e-05
	13.2183	3.33962e-05
	13.2265	5.28e-05
	13.2347	7.06247e-05
	13.2429	8.67693e-05
	13.2511	9.60559e-05
	13.2593	0.000102503
	13.2675	0.000115451
	13.2756	0.000129826
	13.2838	0.00014372
	13.292	0.000156772
	13.3002	0.000168944
	13.3084	0.000179723
	13.3166	0.000186425
	13.3248	0.000186652
	13.333	0.000180881
	13.3412	0.000166001
	13.3493	0.000140619
	13.3575	0.000109254
	13.3657	7.63592e-05
	13.3739	5.24057e-05
	13.3821	3.99618e-05
	13.3903	3.0292e-05
	13.3985	2.11485e-05
	13.4067	1.2106e-05
	13.4149	2.90962e-06
	13.4231	-7.81784e-06
	13.4313	-2.028e-05
	13.4394	-3.28569e-05
	13.4476	-4.54827e-05
	13.4558	-5.94955e-05
	13.464	-7.60664e-05
	13.4722	-9.10776e-05
	13.4804	-0.00010206
	13.4886	-0.000112224
	13.4968	-0.000121803
	13.505	-0.000131268
	13.5131	-0.000146095
	13.5213	-0.000164947
	13.5295	-0.000180266
	13.5377	-0.000193924
	13.5459	-0.000205071
	13.5541	-0.000214012
	13.5623	-0.000222494
	13.5705	-0.000230654
	13.5787	-0.000238236
	13.5869	-0.000243117
	13.595	-0.000244427
	13.6032	-0.000245012
	13.6114	-0.000246674
	13.6196	-0.000250163
	13.6278	-0.000260689
	13.636	-0.000265164
	13.6442	-0.000247314
	13.6524	-0.000221999
	13.6606	-0.000198225
	13.6687	-0.00017601
	13.6769	-0.000155533
	13.6851	-0.00013888
	13.6933	-0.000127836
	13.7015	-0.000121746
	13.7097	-0.000129933
	13.7179	-0.000151263
	13.7261	-0.000165256
	13.7343	-0.000170641
	13.7425	-0.000174158
	13.7507	-0.000177259
	13.7588	-0.000180155
	13.767	-0.000180294
	13.7752	-0.000176629
	13.7834	-0.00017175
	13.7916	-0.000155846
	13.7998	-0.00012506
	13.808	-9.21838e-05
	13.8162	-6.08401e-05
	13.8244	-3.13639e-05
	13.8325	3.46986e-06
	13.8407	4.8412e-05
	13.8489	9.84005e-05
	13.8571	0.000151266
	13.8653	0.0002037
	13.8735	0.000254213
	13.8817	0.000301661
	13.8899	0.000345389
	13.8981	0.000381184
	13.9063	0.000411977
	13.9145	0.000447533
	13.9226	0.000485822
	13.9308	0.000524891
	13.939	0.000565093
	13.9472	0.000605463
	13.9554	0.000644064
	13.9636	0.000680716
	13.9718	0.000723138
	13.98	0.000776235
	13.9881	0.000832114
	13.9963	0.000884895
	14.0045	0.000931178
	14.0127	0.000971032
	14.0209	0.001
	14.0291	0.00102
	14.0373	0.00104
	14.0455	0.00106
	14.0537	0.00109
	14.0619	0.00112
	14.0701	0.00116
	14.0782	0.0012
	14.0864	0.00125
	14.0946	0.00129
	14.1028	0.00133
	14.111	0.00139
	14.1192	0.00145
	14.1274	0.00151
	14.1356	0.00158
	14.1438	0.00164
	14.1519	0.0017
	14.1601	0.00175
	14.1683	0.00182
	14.1765	0.00189
	14.1847	0.00197
	14.1929	0.00204
	14.2011	0.0021
	14.2093	0.00216
	14.2175	0.00223
	14.2257	0.00229
	14.2339	0.00236
	14.242	0.00243
	14.2502	0.0025
	14.2584	0.00256
	14.2666	0.00262
	14.2748	0.00267
	14.283	0.00271
	14.2912	0.00276
	14.2994	0.00282
	14.3076	0.00289
	14.3157	0.00295
	14.3239	0.00302
	14.3321	0.00309
	14.3403	0.00316
	14.3485	0.00323
	14.3567	0.00331
	14.3649	0.00339
	14.3731	0.00348
	14.3813	0.00356
	14.3895	0.00365
	14.3976	0.00372
	14.4058	0.0038
	14.414	0.00387
	14.4222	0.00397
	14.4304	0.00408
	14.4386	0.00418
	14.4468	0.00428
	14.455	0.00437
	14.4632	0.00445
	14.4713	0.00452
	14.4795	0.00458
	14.4877	0.00462
	14.4959	0.00467
	14.5041	0.00472
	14.5123	0.00476
	14.5205	0.00481
	14.5287	0.00486
	14.5369	0.00492
	14.5451	0.00498
	14.5533	0.00504
	14.5614	0.00511
	14.5696	0.00517
	14.5778	0.00524
	14.586	0.00531
	14.5942	0.00538
	14.6024	0.00545
	14.6106	0.00551
	14.6188	0.00556
	14.627	0.00561
	14.6351	0.00567
	14.6433	0.00571
	14.6515	0.00576
	14.6597	0.0058
	14.6679	0.00583
	14.6761	0.00587
	14.6843	0.0059
	14.6925	0.00594
	14.7007	0.00597
	14.7089	0.00601
	14.7171	0.00604
	14.7252	0.00606
	14.7334	0.00609
	14.7416	0.00612
	14.7498	0.00614
	14.758	0.00617
	14.7662	0.00621
	14.7744	0.00625
	14.7826	0.0063
	14.7907	0.00634
	14.7989	0.00638
	14.8071	0.00642
	14.8153	0.00646
	14.8235	0.00651
	14.8317	0.00655
	14.8399	0.0066
	14.8481	0.00664
	14.8563	0.00668
	14.8645	0.00671
	14.8727	0.00674
	14.8808	0.00676
	14.889	0.00679
	14.8972	0.00681
	14.9054	0.00684
	14.9136	0.00687
	14.9218	0.00689
	14.93	0.00691
	14.9382	0.00693
	14.9464	0.00693
	14.9545	0.00693
	14.9627	0.00695
	14.9709	0.00696
	14.9791	0.00698
	14.9873	0.00699
	14.9955	0.007
	15.0037	0.00701
	15.0119	0.00701
	15.0201	0.00702
	15.0283	0.00703
	15.0365	0.00705
	15.0446	0.00708
	15.0528	0.00712
	15.061	0.00715
	15.0692	0.00718
	15.0774	0.0072
	15.0856	0.00722
	15.0938	0.00722
	15.102	0.00722
	15.1102	0.00721
	15.1183	0.0072
	15.1265	0.00721
	15.1347	0.00723
	15.1429	0.00725
	15.1511	0.00727
	15.1593	0.00728
	15.1675	0.0073
	15.1757	0.00731
	15.1839	0.00732
	15.1921	0.00733
	15.2002	0.00735
	15.2084	0.00737
	15.2166	0.00738
	15.2248	0.00739
	15.233	0.0074
	15.2412	0.00741
	15.2494	0.00743
	15.2576	0.00745
	15.2658	0.00747
	15.2739	0.00748
	15.2821	0.0075
	15.2903	0.00754
	15.2985	0.00758
	15.3067	0.00762
	15.3149	0.00768
	15.3231	0.00773
	15.3313	0.0078
	15.3395	0.00787
	15.3477	0.00796
	15.3559	0.00804
	15.364	0.00812
	15.3722	0.00819
	15.3804	0.00826
	15.3886	0.00832
	15.3968	0.00838
	15.405	0.00846
	15.4132	0.00854
	15.4214	0.00862
	15.4296	0.00869
	15.4377	0.00876
	15.4459	0.00883
	15.4541	0.00889
	15.4623	0.00896
	15.4705	0.00904
	15.4787	0.00913
	15.4869	0.00923
	15.4951	0.00933
	15.5033	0.00944
	15.5114	0.00957
	15.5196	0.00968
	15.5278	0.00981
	15.536	0.00994
	15.5442	0.01007
	15.5524	0.01022
	15.5606	0.01036
	15.5688	0.01051
	15.577	0.01068
	15.5852	0.01085
	15.5933	0.01102
	15.6015	0.01121
	15.6097	0.01139
	15.6179	0.01157
	15.6261	0.01175
	15.6343	0.01191
	15.6425	0.01208
	15.6507	0.01226
	15.6589	0.01245
	15.6671	0.01264
	15.6753	0.01283
	15.6834	0.01306
	15.6916	0.01329
	15.6998	0.01354
	15.708	0.01382
	15.7162	0.01408
	15.7244	0.01436
	15.7326	0.01466
	15.7408	0.01497
	15.749	0.01527
	15.7571	0.01558
	15.7653	0.01591
	15.7735	0.01626
	15.7817	0.01664
	15.7899	0.01704
	15.7981	0.01744
	15.8063	0.01785
	15.8145	0.01829
	15.8227	0.01874
	15.8309	0.01921
	15.8391	0.01971
	15.8472	0.02025
	15.8554	0.02081
	15.8636	0.02138
	15.8718	0.02197
	15.88	0.02261
	15.8882	0.0233
	15.8964	0.02401
	15.9046	0.02476
	15.9128	0.02557
	15.9209	0.02645
	15.9291	0.02739
	15.9373	0.0284
	15.9455	0.0295
	15.9537	0.03068
	15.9619	0.03195
	15.9701	0.03329
	15.9783	0.03472
	15.9865	0.03627
	15.9947	0.03793
	16.0028	0.03973
	16.011	0.04166
	16.0192	0.04372
	16.0274	0.04596
	16.0356	0.04835
	16.0438	0.0509
	16.052	0.05364
	16.0602	0.05659
	16.0684	0.05974
	16.0766	0.06314
	16.0847	0.06681
	16.0929	0.07072
	16.1011	0.07488
	16.1093	0.07931
	16.1175	0.08404
	16.1257	0.08909
	16.1339	0.09445
	16.1421	0.10014
	16.1503	0.10617
	16.1584	0.11256
	16.1666	0.11929
	16.1748	0.12636
	16.183	0.13379
	16.1912	0.14159
	16.1994	0.14976
	16.2076	0.15826
	16.2158	0.16711
	16.224	0.17628
	16.2322	0.18574
	16.2403	0.19549
	16.2485	0.2055
	16.2567	0.21577
	16.2649	0.22626
	16.2731	0.23694
	16.2813	0.24777
	16.2895	0.25871
	16.2977	0.2697
	16.3059	0.28073
	16.3141	0.29174
	16.3222	0.30269
	16.3304	0.31355
	16.3386	0.32428
	16.3468	0.33483
	16.355	0.34516
	16.3632	0.35523
	16.3714	0.36499
[truncated: 5,326 more rows]

## Sheet: Fig 3a
						1st rep	2nd rep	3rd rep
		KD values of the triplicates (M):				2.045e-08	1.799e-08	2.221e-08
		Data for the SPR sensorgram
		-60.2	0.00987	-60.2	0	-59.6	-0.60296	-59.6	0	-59.8	0.19995	-59.8	0	-60.2	0.43889	-60.2	0	-59.7	0.11063	-59.7	0	-60	0.13482	-60	0
		-59.2	-0.66355	-59.2	0	-58.6	0.2226	-58.6	0	-58.8	0.43822	-58.8	0	-59.2	-0.23764	-59.2	0	-58.7	0.63101	-58.7	0	-59	-1.04232	-59	0
		-58.2	-0.13297	-58.2	0	-57.6	0.78416	-57.6	0	-57.8	0.44778	-57.8	0	-58.2	0.88006	-58.2	0	-57.7	0.34372	-57.7	0	-58	0.75511	-58	0
		-57.2	1.34159	-57.2	0	-56.6	-0.33382	-56.6	0	-56.8	0.60284	-56.8	0	-57.2	0.93858	-57.2	0	-56.7	0.081	-56.7	0	-57	0.5148	-57	0
		-56.2	0.50879	-56.2	0	-55.6	-0.65656	-55.6	0	-55.8	0.05905	-55.8	0	-56.2	-0.17975	-56.2	0	-55.7	-0.19678	-55.7	0	-56	-1.21842	-56	0
		-55.2	-0.48082	-55.2	0	-54.6	1.159	-54.6	0	-54.8	-0.06931	-54.8	0	-55.2	1.29625	-55.2	0	-54.7	0.05522	-54.7	0	-55	-0.3813	-55	0
		-54.2	0.84755	-54.2	0	-53.6	0.62034	-53.6	0	-53.8	0.31072	-53.8	0	-54.2	0.4297	-54.2	0	-53.7	0.46166	-53.7	0	-54	0.35065	-54	0
		-53.2	1.08792	-53.2	0	-52.6	-0.19214	-52.6	0	-52.8	0.15819	-52.8	0	-53.2	-0.94828	-53.2	0	-52.7	0.37875	-52.7	0	-53	0.3932	-53	0
		-52.2	-0.80573	-52.2	0	-51.6	1.23482	-51.6	0	-51.8	0.22096	-51.8	0	-52.2	0.74008	-52.2	0	-51.7	0.43865	-51.7	0	-52	-0.06521	-52	0
		-51.2	0.19758	-51.2	0	-50.6	0.77693	-50.6	0	-50.8	0.59168	-50.8	0	-51.2	0.87309	-51.2	0	-50.7	-0.32467	-50.7	0	-51	-0.01628	-51	0
		-50.2	-0.28429	-50.2	0	-49.6	-1.06033	-49.6	0	-49.8	0.25232	-49.8	0	-50.2	0.14002	-50.2	0	-49.7	-0.96728	-49.7	0	-50	0.40162	-50	0
		-49.2	-0.22986	-49.2	0	-48.6	0.07729	-48.6	0	-48.8	0.18592	-48.8	0	-49.2	0.3902	-49.2	0	-48.7	-0.36583	-48.7	0	-49	0.42806	-49	0
		-48.2	-0.31659	-48.2	0	-47.6	0.68637	-47.6	0	-47.8	0.50289	-47.8	0	-48.2	0.66205	-48.2	0	-47.7	0.57882	-47.7	0	-48	0.74043	-48	0
		-47.2	-0.0253	-47.2	0	-46.6	0.12639	-46.6	0	-46.8	0.33072	-46.8	0	-47.2	0.30258	-47.2	0	-46.7	0.39028	-46.7	0	-47	0.25294	-47	0
		-46.2	0.72042	-46.2	0	-45.6	0.04471	-45.6	0	-45.8	-0.52271	-45.8	0	-46.2	-0.54938	-46.2	0	-45.7	0.82157	-45.7	0	-46	0.63559	-46	0
		-45.2	-0.66625	-45.2	0	-44.6	0.30218	-44.6	0	-44.8	-0.04048	-44.8	0	-45.2	-0.54619	-45.2	0	-44.7	1.16446	-44.7	0	-45	0.45973	-45	0
		-44.2	-0.37235	-44.2	0	-43.6	0.11204	-43.6	0	-43.8	0.40715	-43.8	0	-44.2	0.93362	-44.2	0	-43.7	-0.60483	-43.7	0	-44	0.1928	-44	0
		-43.2	0.22757	-43.2	0	-42.6	0.86641	-42.6	0	-42.8	0.53048	-42.8	0	-43.2	0.97732	-43.2	0	-42.7	-0.80174	-42.7	0	-43	0.38356	-43	0
		-42.2	-0.26689	-42.2	0	-41.6	-0.21592	-41.6	0	-41.8	1.07029	-41.8	0	-42.2	1.42619	-42.2	0	-41.7	0.34734	-41.7	0	-42	0.6607	-42	0
		-41.2	0.47841	-41.2	0	-40.6	-1.04097	-40.6	0	-40.8	0.21659	-40.8	0	-41.2	0.24065	-41.2	0	-40.7	0.19271	-40.7	0	-41	-0.30988	-41	0
		-40.2	0.24142	-40.2	0	-39.6	0.0955	-39.6	0	-39.8	-1.15318	-39.8	0	-40.2	-1.1561	-40.2	0	-39.7	0.40752	-39.7	0	-40	0.77502	-40	0
		-39.2	0.60102	-39.2	0	-38.6	0.02288	-38.6	0	-38.8	-1.01299	-38.8	0	-39.2	0.02381	-39.2	0	-38.7	0.16766	-38.7	0	-39	0.73974	-39	0
		-38.2	0.29998	-38.2	0	-37.6	-0.18034	-37.6	0	-37.8	-0.09464	-37.8	0	-38.2	0.19424	-38.2	0	-37.7	-0.10563	-37.7	0	-38	-0.40279	-38	0
		-37.2	-0.14244	-37.2	0	-36.6	-0.26289	-36.6	0	-36.8	0.7988	-36.8	0	-37.2	0.21199	-37.2	0	-36.7	-0.0199	-36.7	0	-37	0.50184	-37	0
		-36.2	0.23316	-36.2	0	-35.6	-0.1726	-35.6	0	-35.8	0.50814	-35.8	0	-36.2	0.29889	-36.2	0	-35.7	-0.01874	-35.7	0	-36	0.59392	-36	0
		-35.2	0.38024	-35.2	0	-34.6	0.4467	-34.6	0	-34.8	0.20092	-34.8	0	-35.2	0.60418	-35.2	0	-34.7	0.16719	-34.7	0	-35	0.7578	-35	0
		-34.2	0.18858	-34.2	0	-33.6	0.46795	-33.6	0	-33.8	0.18452	-33.8	0	-34.2	0.32777	-34.2	0	-33.7	0.44912	-33.7	0	-34	0.2315	-34	0
		-33.2	-0.17076	-33.2	0	-32.6	-0.25152	-32.6	0	-32.8	-0.5416	-32.8	0	-33.2	0.18523	-33.2	0	-32.7	0.25385	-32.7	0	-33	-0.31025	-33	0
		-32.2	-0.90077	-32.2	0	-31.6	0.18293	-31.6	0	-31.8	-0.28683	-31.8	0	-32.2	0.10835	-32.2	0	-31.7	0.34418	-31.7	0	-32	0.2953	-32	0
		-31.2	-0.70847	-31.2	0	-30.6	0.8079	-30.6	0	-30.8	0.20836	-30.8	0	-31.2	1.33498	-31.2	0	-30.7	0.65483	-30.7	0	-31	1.00954	-31	0
		-30.2	0.48423	-30.2	0	-29.6	1.44822	-29.6	0	-29.8	1.8867	-29.8	0	-30.2	0.04099	-30.2	0	-29.7	1.94932	-29.7	0	-30	0.44037	-30	0
		-29.2	1.94105	-29.2	0	-28.6	0.17996	-28.6	0	-28.8	-0.12448	-28.8	0	-29.2	-0.2256	-29.2	0	-28.7	0.67384	-28.7	0	-29	0.02647	-29	0
		-28.2	0.45475	-28.2	0	-27.6	-0.31034	-27.6	0	-27.8	-1.38323	-27.8	0	-28.2	0.66621	-28.2	0	-27.7	-0.37761	-27.7	0	-28	0.25198	-28	0
		-27.2	-0.47123	-27.2	0	-26.6	-0.39339	-26.6	0	-26.8	-0.51276	-26.8	0	-27.2	-0.16956	-27.2	0	-26.7	0.06296	-26.7	0	-27	0.23655	-27	0
		-26.2	0.35856	-26.2	0	-25.6	0.63347	-25.6	0	-25.8	0.0178	-25.8	0	-26.2	0.12354	-26.2	0	-25.7	-0.34717	-25.7	0	-26	0.21028	-26	0
		-25.2	1.15612	-25.2	0	-24.6	0.11452	-24.6	0	-24.8	0.03079	-24.8	0	-25.2	1.13826	-25.2	0	-24.7	-0.01777	-24.7	0	-25	0.05872	-25	0
		-24.2	-0.87321	-24.2	0	-23.6	-1.4801	-23.6	0	-23.8	0.55169	-23.8	0	-24.2	0.25698	-24.2	0	-23.7	0.68248	-23.7	0	-24	-0.5549	-24	0
		-23.2	-1.72034	-23.2	0	-22.6	0.29568	-22.6	0	-22.8	-0.11273	-22.8	0	-23.2	-0.33038	-23.2	0	-22.7	1.16729	-22.7	0	-23	0.23624	-23	0
		-22.2	0.78155	-22.2	0	-21.6	0.32696	-21.6	0	-21.8	0.09054	-21.8	0	-22.2	0.80197	-22.2	0	-21.7	0.32734	-21.7	0	-22	0.53762	-22	0
		-21.2	1.3392	-21.2	0	-20.6	-0.60225	-20.6	0	-20.8	0.87036	-20.8	0	-21.2	0.51474	-21.2	0	-20.7	0.10244	-20.7	0	-21	-0.27782	-21	0
		-20.2	0.92277	-20.2	0	-19.6	0.66617	-19.6	0	-19.8	-0.05421	-19.8	0	-20.2	0.15767	-20.2	0	-19.7	0.26791	-19.7	0	-20	-0.50436	-20	0
		-19.2	0.7018	-19.2	0	-18.6	0.79238	-18.6	0	-18.8	-0.37697	-18.8	0	-19.2	0.49177	-19.2	0	-18.7	-0.82469	-18.7	0	-19	-0.2018	-19	0
		-18.2	-0.01127	-18.2	0	-17.6	-0.19273	-17.6	0	-17.8	0.77733	-17.8	0	-18.2	0.3576	-18.2	0	-17.7	0.58196	-17.7	0	-18	0.74535	-18	0
		-17.2	0.17722	-17.2	0	-16.6	-0.08921	-16.6	0	-16.8	-0.3812	-16.8	0	-17.2	1.06251	-17.2	0	-16.7	0.66014	-16.7	0	-17	0.61933	-17	0
		-16.2	-1.28542	-16.2	0	-15.6	0.03228	-15.6	0	-15.8	-0.44518	-15.8	0	-16.2	0.81431	-16.2	0	-15.7	1.21077	-15.7	0	-16	-0.43714	-16	0
		-15.2	-0.38402	-15.2	0	-14.6	-0.04464	-14.6	0	-14.8	0.80297	-14.8	0	-15.2	-0.59209	-15.2	0	-14.7	0.971	-14.7	0	-15	0.24896	-15	0
		-14.2	0.2542	-14.2	0	-13.6	0.53499	-13.6	0	-13.8	-0.56636	-13.8	0	-14.2	-0.02497	-14.2	0	-13.7	-1.193	-13.7	0	-14	0.2369	-14	0
		-13.2	0.17119	-13.2	0	-12.6	0.81259	-12.6	0	-12.8	-0.10688	-12.8	0	-13.2	0.11543	-13.2	0	-12.7	0.0429	-12.7	0	-13	-0.47837	-13	0
		-12.2	0.5307	-12.2	0	-11.6	-0.55787	-11.6	0	-11.8	0.87435	-11.8	0	-12.2	-0.07385	-12.2	0	-11.7	0.0151	-11.7	0	-12	-0.31426	-12	0
		-11.2	-0.6278	-11.2	0	-10.6	-0.322	-10.6	0	-10.8	-0.32504	-10.8	0	-11.2	-0.09212	-11.2	0	-10.7	-0.17762	-10.7	0	-11	0.32418	-11	0
		-10.2	0.09767	-10.2	0	-9.60001	0.79475	-9.60001	0	-9.8	-0.01685	-9.8	0	-10.2	0.56105	-10.2	0	-9.7	0.52744	-9.7	0	-10	0.33397	-10	0
		-9.2	0.47177	-9.2	0	-8.60001	0.76206	-8.60001	0	-8.8	0.13373	-8.8	0	-9.2	0.45666	-9.2	0	-8.7	0.16451	-8.7	0	-9	-0.2865	-9	0
		-8.2	-0.07314	-8.2	0	-7.60001	0.0398	-7.60001	0	-7.8	0.38567	-7.8	0	-8.2	-0.41442	-8.2	0	-7.7	0.29285	-7.7	0	-8	0.13891	-8	0
		-7.2	0.12917	-7.2	0	-6.60001	-0.1586	-6.60001	0	-6.8	0.56199	-6.8	0	-7.2	-0.28749	-7.2	0	-6.7	0.42828	-6.7	0	-7	0.40636	-7	0
		-6.2	0.2962	-6.2	0	-5.60001	0.31391	-5.60001	0	-5.8	0.51681	-5.8	0	-6.2	0.51742	-6.2	0	-5.7	0.7607	-5.7	0	-6	0.5825	-6	0
		-5.2	-0.65365	-5.2	0	-4.60001	-0.72851	-4.60001	0	-4.8	-1.2251	-4.8	0	-5.2	0.04649	-5.2	0	-4.7	-0.59143	-4.7	0	-5	-0.56904	-5	0
		-4.2	-0.29011	-4.2	0	-3.60001	-0.18765	-3.60001	0	-3.8	-0.65794	-3.8	0	-4.2	-0.09739	-4.2	0	-3.7	0.046	-3.7	0	-4	-0.15446	-4	0
		-3.2	0.263	-3.2	0	-2.60001	0.46663	-2.60001	0	-2.8	0.49465	-2.8	0	-3.2	0.38931	-3.2	0	-2.7	0.66287	-2.7	0	-3	0.49602	-3	0
		-2.2		-2.2	0	-1.60001		-1.60001	0	-1.8		-1.8	0	-2.2		-2.2	0	-1.7		-1.7	0	-2		-2	0
		-1.2		-1.2	0	-0.60001		-0.60001	0	-0.8		-0.8	0	-1.2		-1.2	0	-0.70001		-0.70001	0	-1		-1	0
		-0.20001		-0.20001	0	0.39999		0.39999	0.98297	0.2		0.2	1.94927	-0.20001		-0.20001	0	0.3		0.3	3.20455	0		0	0
		0.8		0.8	0.26927	1.39999		1.39999	1.00861	1.2		1.2	2.00053	0.8		0.8	2.46202	1.3		1.3	3.40868	1		1	2.09029
		1.8		1.8	0.28208	2.39999		2.39999	1.0342	2.2		2.2	2.05167	1.8		1.8	2.56416	2.3		2.3	3.61123	2		2	2.14145
		2.8		2.8	0.29489	3.39999		3.39999	1.05976	3.2		3.2	2.10267	2.8		2.8	2.66587	3.3		3.3	3.81221	3		3	2.19248
		3.8		3.8	0.30768	4.39999		4.39999	1.08528	4.2		4.2	2.15356	3.8		3.8	2.76714	4.3		4.3	4.01163	4		4	2.24339
		4.8		4.8	0.32045	5.39999		5.39999	1.11075	5.2		5.2	2.20431	4.8		4.8	2.86798	5.3		5.3	4.2095	5		5	2.29417
		5.8		5.8	0.33321	6.39999		6.39999	1.13619	6.2		6.2	2.25494	5.8		5.8	2.96839	6.3		6.3	4.40584	6		6	2.34482
		6.8		6.8	0.34595	7.39999		7.39999	1.16158	7.2		7.2	2.30544	6.8		6.8	3.06838	7.3		7.3	4.60065	7		7	2.39535
		7.8		7.8	0.35868	8.39999		8.39999	1.18693	8.2		8.2	2.35582	7.8		7.8	3.16794	8.3		8.3	4.79395	8		8	2.44575
		8.8		8.8	0.3714	9.39999		9.39999	1.21224	9.2		9.2	2.40607	8.8		8.8	3.26708	9.3		9.3	4.98575	9		9	2.49603
		9.8		9.8	0.3841	10.4		10.4	1.23751	10.2		10.2	2.4562	9.8		9.8	3.3658	10.3		10.3	5.17607	10		10	2.54618
		10.8		10.8	0.39678	11.4		11.4	1.26274	11.2		11.2	2.5062	10.8		10.8	3.4641	11.3		11.3	5.36491	11		11	2.59621
		11.8		11.8	0.40945	12.4		12.4	1.28793	12.2		12.2	2.55608	11.8		11.8	3.56198	12.3		12.3	5.55228	12		12	2.64611
		12.8	0.23822	12.8	0.42211	13.4	0.575	13.4	1.31308	13.2	1.47178	13.2	2.60583	12.8	2.77194	12.8	3.65945	13.3	4.96893	13.3	5.7382	13	1.34077	13	2.69589
		13.8	0.55713	13.8	0.43475	14.4	0.42414	14.4	1.33819	14.2	1.2348	14.2	2.65546	13.8	3.17209	13.8	3.7565	14.3	4.66269	14.3	5.92267	14	1.81024	14	2.74555
		14.8	0.41129	14.8	0.44738	15.4	0.79032	15.4	1.36326	15.2	1.11181	15.2	2.70497	14.8	3.06608	14.8	3.85314	15.3	4.44857	15.3	6.10572	15	1.23326	15	2.79508
		15.8	0.1402	15.8	0.45999	16.4	0.54104	16.4	1.38829	16.2	1.75213	16.2	2.75436	15.8	2.77432	15.8	3.94938	16.3	5.33801	16.3	6.28734	16	1.40344	16	2.84449
		16.8	-0.25004	16.8	0.47258	17.4	0.34898	17.4	1.41328	17.2	2.07554	17.2	2.80362	16.8	2.80047	16.8	4.0452	17.3	6.10214	17.3	6.46756	17	1.67078	17	2.89377
		17.8	0.27392	17.8	0.48517	18.4	0.6385	18.4	1.43823	18.2	1.51951	18.2	2.85276	17.8	3.06738	17.8	4.14061	18.3	6.12257	18.3	6.64638	18	1.8067	18	2.94294
		18.8	0.62445	18.8	0.49773	19.4	0.62187	19.4	1.46314	19.2	1.53241	19.2	2.90177	18.8	3.21441	18.8	4.23562	19.3	6.70391	19.3	6.82381	19	2.07689	19	2.99198
		19.8	0.02369	19.8	0.51029	20.4	0.60093	20.4	1.48801	20.2	1.76458	20.2	2.95067	19.8	3.38789	19.8	4.33023	20.3	6.83122	20.3	6.99986	20	1.96954	20	3.0409
		20.8	0.04817	20.8	0.52282	21.4	1.11789	21.4	1.51283	21.2	2.04912	21.2	2.99944	20.8	3.21978	20.8	4.42443	21.3	7.0509	21.3	7.17455	21	1.55179	21	3.0897
		21.8	0.43537	21.8	0.53535	22.4	1.13675	22.4	1.53762	22.2	2.55574	22.2	3.04809	21.8	3.62729	21.8	4.51824	22.3	6.40838	22.3	7.34788	22	2.40437	22	3.13837
		22.8	0.38926	22.8	0.54786	23.4	1.10641	23.4	1.56237	23.2	2.84658	23.2	3.09662	22.8	3.39134	22.8	4.61164	23.3	6.78159	23.3	7.51987	23	2.05895	23	3.18693
		23.8	0.3693	23.8	0.56035	24.4	1.51189	24.4	1.58708	24.2	2.24099	24.2	3.14503	23.8	4.00693	23.8	4.70465	24.3	7.52665	24.3	7.69052	24	2.25439	24	3.23536
		24.8	1.00477	24.8	0.57283	25.4	0.54202	25.4	1.61175	25.2	1.80205	25.2	3.19332	24.8	4.29671	24.8	4.79727	25.3	7.91073	25.3	7.85985	25	2.77806	25	3.28368
		25.8	0.76401	25.8	0.5853	26.4	0.44244	26.4	1.63638	26.2	1.78301	26.2	3.24149	25.8	3.94732	25.8	4.88949	26.3	7.85668	26.3	8.02787	26	2.94815	26	3.33187
		26.8	0.51665	26.8	0.59775	27.4	1.64446	27.4	1.66097	27.2	2.34787	27.2	3.28954	26.8	4.2484	26.8	4.98132	27.3	8.15225	27.3	8.19458	27	2.7946	27	3.37994
		27.8	0.77112	27.8	0.61018	28.4	1.69286	28.4	1.68552	28.2	2.9655	28.2	3.33748	27.8	4.83725	27.8	5.07276	28.3	7.99111	28.3	8.36	28	2.25132	28	3.4279
		28.8	0.84046	28.8	0.62261	29.4	0.87587	29.4	1.71003	29.2	3.00879	29.2	3.38529	28.8	4.86911	28.8	5.16381	29.3	8.40211	29.3	8.52414	29	1.83461	29	3.47573
		29.8	0.73061	29.8	0.63501	30.4	0.98345	30.4	1.73451	30.2	2.32279	30.2	3.43298	29.8	4.6491	29.8	5.25447	30.3	9.10742	30.3	8.687	30	2.28473	30	3.52345
		30.8	0.75346	30.8	0.64741	31.4	1.60835	31.4	1.75894	31.2	2.39311	31.2	3.48055	30.8	4.71958	30.8	5.34475	31.3	8.79331	31.3	8.8486	31	2.62858	31	3.57105
		31.8	0.57038	31.8	0.65979	32.4	1.48859	32.4	1.78333	32.2	3.08858	32.2	3.52801	31.8	4.95057	31.8	5.43465	32.3	8.89175	32.3	9.00894	32	2.67285	32	3.61853
		32.8	0.67919	32.8	0.67215	33.4	1.3219	33.4	1.80769	33.2	3.33531	33.2	3.57535	32.8	5.32894	32.8	5.52416	33.3	9.14092	33.3	9.16804	33	2.75064	33	3.66589
		33.8	0.62307	33.8	0.6845	34.4	1.54782	34.4	1.832	34.2	3.14652	34.2	3.62257	33.8	5.31069	33.8	5.6133	34.3	9.37765	34.3	9.32591	34	3.13267	34	3.71313
		34.8	0.65501	34.8	0.69683	35.4	1.46208	35.4	1.85628	35.2	3.11304	35.2	3.66967	34.8	5.18754	34.8	5.70205	35.3	9.91259	35.3	9.48255	35	2.9901	35	3.76026
		35.8	0.57297	35.8	0.70916	36.4	1.34508	36.4	1.88052	36.2	3.09638	36.2	3.71666	35.8	5.21646	35.8	5.79043	36.3	9.94535	36.3	9.63798	36	2.53002	36	3.80727
		36.8	0.9518	36.8	0.72146	37.4	1.17934	37.4	1.90472	37.2	3.43481	37.2	3.76353	36.8	5.62691	36.8	5.87843	37.3	10.0635	37.3	9.7922	37	2.72379	37	3.85416
		37.8	0.98901	37.8	0.73376	38.4	1.54328	38.4	1.92888	38.2	3.4212	38.2	3.81028	37.8	6.23366	37.8	5.96606	38.3	9.95883	38.3	9.94522	38	3.5444	38	3.90094
		38.8	0.67561	38.8	0.74603	39.4	2.04391	39.4	1.953	39.2	3.3708	39.2	3.85691	38.8	6.45542	38.8	6.05332	39.3	10.2759	39.3	10.0971	39	3.51443	39	3.9476
		39.8	0.51538	39.8	0.7583	40.4	1.77756	40.4	1.97708	40.2	3.78985	40.2	3.90344	39.8	6.32879	39.8	6.14021	40.3	10.9243	40.3	10.2477	40	3.74504	40	3.99414
		40.8	0.70295	40.8	0.77055	41.4	1.50191	41.4	2.00112	41.2	3.54932	41.2	3.94984	40.8	5.80033	40.8	6.22673	41.3	11.384	41.3	10.3972	41	3.76345	41	4.04057
		41.8	0.44607	41.8	0.78278	42.4	2.23742	42.4	2.02513	42.2	3.40493	42.2	3.99613	41.8	5.95907	41.8	6.31288	42.3	11.3603	42.3	10.5455	42	3.24273	42	4.08688
		42.8	0.68779	42.8	0.795	43.4	1.75706	43.4	2.0491	43.2	3.55422	43.2	4.0423	42.8	6.38872	42.8	6.39866	43.3	10.8869	43.3	10.6927	43	3.51029	43	4.13308
		43.8	0.3904	43.8	0.80721	44.4	1.35061	44.4	2.07303	44.2	3.65819	44.2	4.08836	43.8	6.25886	43.8	6.48408	44.3	10.996	44.3	10.8388	44	3.79463	44	4.17916
		44.8	0.28415	44.8	0.8194	45.4	2.21805	45.4	2.09692	45.2	3.54041	45.2	4.13431	44.8	6.60654	44.8	6.56914	45.3	11.3814	45.3	10.9837	45	3.72675	45	4.22513
		45.8	0.40997	45.8	0.83158	46.4	2.13284	46.4	2.12077	46.2	3.89913	46.2	4.18014	45.8	6.56049	45.8	6.65384	46.3	11.5973	46.3	11.1274	46	3.84382	46	4.27098
		46.8	0.36663	46.8	0.84375	47.4	2.14294	47.4	2.14458	47.2	4.22132	47.2	4.22586	46.8	6.95503	46.8	6.73817	47.3	12.1013	47.3	11.2701	47	3.83169	47	4.31672
		47.8	0.79542	47.8	0.8559	48.4	1.90173	48.4	2.16836	48.2	3.83044	48.2	4.27146	47.8	6.83851	47.8	6.82215	48.3	12.6233	48.3	11.4117	48	4.04927	48	4.36235
		48.8	1.03412	48.8	0.86803	49.4	1.73673	49.4	2.19209	49.2	3.67223	49.2	4.31695	48.8	6.97684	48.8	6.90577	49.3	12.1738	49.3	11.5521	49	4.66044	49	4.40786
		49.8	0.69644	49.8	0.88015	50.4	2.20424	50.4	2.21579	50.2	3.8905	50.2	4.36233	49.8	7.31689	49.8	6.98904	50.3	11.9552	50.3	11.6915	50	3.8517	50	4.45326
		50.8	1.16326	50.8	0.89226	51.4	2.358	51.4	2.23945	51.2	3.99848	51.2	4.40759	50.8	7.5255	50.8	7.07196	51.3	12.8021	51.3	11.8298	51	3.78969	51	4.49855
		51.8	0.982	51.8	0.90436	52.4	2.34442	52.4	2.26307	52.2	4.64527	52.2	4.45274	51.8	7.60282	51.8	7.15452	52.3	12.6988	52.3	11.967	52	4.62655	52	4.54372
		52.8	0.55118	52.8	0.91644	53.4	2.60365	53.4	2.28666	53.2	4.06239	53.2	4.49778	52.8	7.03723	52.8	7.23673	53.3	12.9229	53.3	12.1031	53	4.76285	53	4.58878
		53.8	0.66381	53.8	0.9285	54.4	2.38146	54.4	2.31021	54.2	4.1694	54.2	4.54271	53.8	6.91433	53.8	7.31859	54.3	13.9573	54.3	12.2382	54	4.37875	54	4.63373
		54.8	1.05941	54.8	0.94055	55.4	1.8144	55.4	2.33372	55.2	4.97623	55.2	4.58752	54.8	7.05056	54.8	7.4001	55.3	13.8047	55.3	12.3723	55	4.2192	55	4.67857
		55.8	0.78443	55.8	0.95259	56.4	2.24695	56.4	2.35719	56.2	3.99895	56.2	4.63223	55.8	7.65916	55.8	7.48127	56.3	13.3038	56.3	12.5053	56	3.81652	56	4.72329
		56.8	0.8194	56.8	0.96461	57.4	2.61401	57.4	2.38062	57.2	3.66964	57.2	4.67682	56.8	8.11951	56.8	7.56209	57.3	13.4813	57.3	12.6373	57	4.47755	57	4.76791
		57.8	1.08739	57.8	0.97662	58.4	2.58926	58.4	2.40402	58.2	4.88361	58.2	4.7213	57.8	7.79299	57.8	7.64257	58.3	13.7687	58.3	12.7682	58	4.72285	58	4.81241
		58.8	1.17814	58.8	0.98862	59.4	2.85113	59.4	2.42738	59.2	4.8136	59.2	4.76567	58.8	8.38297	58.8	7.72271	59.3	13.9506	59.3	12.8982	59	4.73612	59	4.85681
		59.8	1.1324	59.8	1.0006	60.4	2.57792	60.4	2.4507	60.2	4.66229	60.2	4.80993	59.8	8.39504	59.8	7.80251	60.3	14.0192	60.3	13.0271	60	4.84269	60	4.90109
		60.8	0.8517	60.8	1.01257	61.4	2.07918	61.4	2.47398	61.2	4.62971	61.2	4.85409	60.8	8.26394	60.8	7.88197	61.3	13.6959	61.3	13.155	61	5.21066	61	4.94526
		61.8	0.96592	61.8	1.02452	62.4	2.47323	62.4	2.49723	62.2	5.3072	62.2	4.89813	61.8	8.27033	61.8	7.96109	62.3	14.1443	62.3	13.2819	62	4.96255	62	4.98933
		62.8	1.40759	62.8	1.03646	63.4	2.97476	63.4	2.52044	63.2	5.41584	63.2	4.94206	62.8	7.83936	62.8	8.03988	63.3	14.0361	63.3	13.4079	63	4.37755	63	5.03328
		63.8	1.38938	63.8	1.04839	64.4	2.77184	64.4	2.54361	64.2	5.34495	64.2	4.98588	63.8	7.97974	63.8	8.11833	64.3	13.867	64.3	13.5329	64	5.12148	64	5.07713
		64.8	1.38571	64.8	1.0603	65.4	2.72779	65.4	2.56675	65.2	4.73699	65.2	5.02959	64.8	8.77566	64.8	8.19645	65.3	14.5051	65.3	13.6569	65	5.41178	65	5.12086
		65.8	1.32298	65.8	1.0722	66.4	2.80263	66.4	2.58984	66.2	5.06845	66.2	5.0732	65.8	9.0641	65.8	8.27423	66.3	14.692	66.3	13.7799	66	5.14281	66	5.16449
		66.8	1.28925	66.8	1.08408	67.4	2.24067	67.4	2.6129	67.2	5.06017	67.2	5.1167	66.8	8.905	66.8	8.35169	67.3	14.5919	67.3	13.902	67	5.53549	67	5.20801
		67.8	1.35271	67.8	1.09595	68.4	2.01942	68.4	2.63593	68.2	4.42513	68.2	5.16009	67.8	8.94151	67.8	8.42882	68.3	14.5199	68.3	14.0231	68	5.67644	68	5.25142
		68.8	1.10875	68.8	1.10781	69.4	2.59843	69.4	2.65891	69.2	5.00492	69.2	5.20337	68.8	8.65928	68.8	8.50561	69.3	14.6831	69.3	14.1433	69	5.03557	69	5.29472
		69.8	0.54002	69.8	1.11965	70.4	2.94792	70.4	2.68186	70.2	5.13454	70.2	5.24654	69.8	9.16789	69.8	8.58209	70.3	15.2926	70.3	14.2626	70	4.82538	70	5.33791
		70.8	0.6539	70.8	1.13148	71.4	2.82507	71.4	2.70478	71.2	4.65556	71.2	5.2896	70.8	9.14465	70.8	8.65824	71.3	15.5333	71.3	14.3809	71	5.4618	71	5.381
		71.8	1.45616	71.8	1.1433	72.4	2.61708	72.4	2.72765	72.2	4.82576	72.2	5.33256	71.8	9.00825	71.8	8.73406	72.3	15.4091	72.3	14.4984	72	5.62105	72	5.42398
		72.8	0.97701	72.8	1.1551	73.4	2.39028	73.4	2.75049	73.2	5.38215	73.2	5.37542	72.8	9.41817	72.8	8.80956	73.3	15.0452	73.3	14.6149	73	5.55362	73	5.46685
		73.8	0.26661	73.8	1.16689	74.4	2.51091	74.4	2.7733	74.2	5.86236	74.2	5.41816	73.8	9.51362	73.8	8.88475	74.3	15.4103	74.3	14.7305	74	5.3317	74	5.50962
		74.8	0.66769	74.8	1.17866	75.4	2.7526	75.4	2.79606	75.2	5.43021	75.2	5.4608	74.8	9.00335	74.8	8.95961	75.3	15.7246	75.3	14.8452	75	5.49566	75	5.55228
		75.8	1.12226	75.8	1.19042	76.4	2.82283	76.4	2.81879	76.2	5.56566	76.2	5.50333	75.8	8.71494	75.8	9.03416	76.3	15.5447	76.3	14.959	76	5.4967	76	5.59483
		76.8	1.68588	76.8	1.20217	77.4	3.00045	77.4	2.84148	77.2	5.59111	77.2	5.54576	76.8	9.60476	76.8	9.10839	77.3	15.7778	77.3	15.072	77	5.61762	77	5.63728
		77.8	1.49562	77.8	1.2139	78.4	2.87487	78.4	2.86414	78.2	5.13132	78.2	5.58808	77.8	10.1934	77.8	9.1823	78.3	16.0959	78.3	15.184	78	6.06467	78	5.67963
		78.8	1.16891	78.8	1.22562	79.4	2.72078	79.4	2.88676	79.2	5.64822	79.2	5.6303	78.8	9.52997	78.8	9.2559	79.3	16.0398	79.3	15.2952	79	6.31856	79	5.72186
		79.8	1.65218	79.8	1.23733	80.4	2.91007	80.4	2.90935	80.2	6.04772	80.2	5.67241	79.8	9.31676	79.8	9.32919	80.3	16.408	80.3	15.4055	80	6.07868	80	5.764
		80.8	1.21314	80.8	1.24902	81.4	2.84316	81.4	2.93189	81.2	5.86916	81.2	5.71442	80.8	9.48123	80.8	9.40216	81.3	16.5165	81.3	15.515	81	5.96774	81	5.80602
		81.8	0.99772	81.8	1.2607	82.4	2.98986	82.4	2.95441	82.2	5.85035	82.2	5.75632	81.8	9.90528	81.8	9.47483	82.3	16.24	82.3	15.6236	82	5.69439	82	5.84795
		82.8	1.58635	82.8	1.27236	83.4	3.15553	83.4	2.97688	83.2	5.78591	83.2	5.79812	82.8	9.68138	82.8	9.54719	83.3	16.2971	83.3	15.7314	83	6.03733	83	5.88977
		83.8	1.79195	83.8	1.28401	84.4	2.72117	84.4	2.99932	84.2	5.71369	84.2	5.83981	83.8	9.49324	83.8	9.61924	84.3	15.9393	84.3	15.8384	84	6.34056	84	5.93148
		84.8	1.19266	84.8	1.29565	85.4	2.93831	85.4	3.02173	85.2	5.92642	85.2	5.8814	84.8	9.68732	84.8	9.69098	85.3	16.0011	85.3	15.9445	85	5.77811	85	5.97309
		85.8	1.09755	85.8	1.30728	86.4	3.30472	86.4	3.04409	86.2	6.23805	86.2	5.92289	85.8	10.3938	85.8	9.76242	86.3	16.4195	86.3	16.0498	86	5.89166	86	6.0146
		86.8	1.19926	86.8	1.31889	87.4	2.59786	87.4	3.06642	87.2	6.17508	87.2	5.96428	86.8	10.8127	86.8	9.83356	87.3	16.4857	87.3	16.1542	87	6.54052	87	6.05601
		87.8	0.92888	87.8	1.33048	88.4	2.65725	88.4	3.08872	88.2	5.88716	88.2	6.00556	87.8	10.1751	87.8	9.90439	88.3	16.789	88.3	16.2579	88	6.31859	88	6.09731
		88.8	1.29889	88.8	1.34207	89.4	3.12531	89.4	3.11098	89.2	5.90394	89.2	6.04674	88.8	10.1389	88.8	9.97492	89.3	17.714	89.3	16.3608	89	6.11606	89	6.13851
		89.8	2.18517	89.8	1.35364	90.4	2.99889	90.4	3.13321	90.2	6.03368	90.2	6.08781	89.8	10.8657	89.8	10.0452	90.3	17.3442	90.3	16.4628	90	6.26061	90	6.17961
		90.8	1.86668	90.8	1.3652	91.4	2.92404	91.4	3.15539	91.2	6.42281	91.2	6.12879	90.8	10.9266	90.8	10.1151	91.3	16.8678	91.3	16.5641	91	6.27466	91	6.2206
		91.8	0.90414	91.8	1.37674	92.4	3.53522	92.4	3.17755	92.2	6.94496	92.2	6.16966	91.8	11.0023	91.8	10.1847	92.3	17.1851	92.3	16.6646	92	6.38161	92	6.26149
		92.8	1.1711	92.8	1.38827	93.4	3.15315	93.4	3.19967	93.2	6.70438	93.2	6.21043	92.8	10.7548	92.8	10.2541	93.3	17.4989	93.3	16.7643	93	6.50591	93	6.30228
		93.8	1.55526	93.8	1.39979	94.4	3.10487	94.4	3.22175	94.2	6.50896	94.2	6.2511	93.8	10.8323	93.8	10.3231	94.3	17.5126	94.3	16.8632	94	6.41692	94	6.34297
		94.8	1.22861	94.8	1.41129	95.4	3.26333	95.4	3.24379	95.2	6.34087	95.2	6.29167	94.8	10.9526	94.8	10.3919	95.3	17.4473	95.3	16.9614	95	6.45039	95	6.38356
		95.8	1.51242	95.8	1.42278	96.4	2.8464	96.4	3.26581	96.2	6.48007	96.2	6.33214	95.8	11.0325	95.8	10.4603	96.3	17.1173	96.3	17.0588	96	6.58865	96	6.42405
		96.8	1.50362	96.8	1.43425	97.4	3.50018	97.4	3.28778	97.2	6.21546	97.2	6.3725	96.8	10.6557	96.8	10.5285	97.3	17.0623	97.3	17.1554	97	7.03025	97	6.46444
		97.8	1.2094	97.8	1.44572	98.4	3.44149	98.4	3.30972	98.2	6.46275	98.2	6.41277	97.8	10.9865	97.8	10.5964	98.3	17.1711	98.3	17.2513	98	7.29178	98	6.50472
		98.8	1.24141	98.8	1.45717	99.4	3.78202	99.4	3.33163	99.2	6.89054	99.2	6.45294	98.8	11.3955	98.8	10.664	99.3	17.6369	99.3	17.3465	99	6.79667	99	6.54491
		99.8	1.84374	99.8	1.4686	100.4	3.53991	100.4	3.3535	100.2	6.69789	100.2	6.493	99.8	11.3017	99.8	10.7313	100.3	18.0621	100.3	17.4409	100	6.5066	100	6.585
		100.8	1.73674	100.8	1.48003	101.4	3.29652	101.4	3.37533	101.2	6.96792	101.2	6.53297	100.8	11.224	100.8	10.7983	101.3	17.9485	101.3	17.5346	101	6.95722	101	6.62498
		101.8	1.56923	101.8	1.49144	102.4	3.40751	102.4	3.39713	102.2	7.42412	102.2	6.57284	101.8	11.6561	101.8	10.8651	102.3	18.3621	102.3	17.6275	102	7.18869	102	6.66487
		102.8	2.02308	102.8	1.50283	103.4	3.0893	103.4	3.4189	103.2	7.482	103.2	6.61261	102.8	11.3208	102.8	10.9315	103.3	18.6648	103.3	17.7198	103	7.0676	103	6.70466
		103.8	1.47723	103.8	1.51422	104.4	3.38532	104.4	3.44063	104.2	7.10262	104.2	6.65227	103.8	11.3996	103.8	10.9977	104.3	18.1649	104.3	17.8113	104	7.72334	104	6.74435
		104.8	1.25769	104.8	1.52559	105.4	3.29285	105.4	3.46233	105.2	6.89161	105.2	6.69185	104.8	11.6711	104.8	11.0636	105.3	17.734	105.3	17.9021	105	7.63835	105	6.78394
		105.8	2.01866	105.8	1.53694	106.4	3.3148	106.4	3.48399	106.2	6.79491	106.2	6.73132	105.8	11.2282	105.8	11.1292	106.3	18.2965	106.3	17.9922	106	7.11521	106	6.82343
		106.8	2.43376	106.8	1.54829	107.4	3.6016	107.4	3.50561	107.2	7.0426	107.2	6.77069	106.8	11.2581	106.8	11.1945	107.3	18.7688	107.3	18.0816	107	7.26281	107	6.86283
		107.8	2.0129	107.8	1.55962	108.4	3.0006	108.4	3.5272	108.2	7.25854	108.2	6.80997	107.8	11.4282	107.8	11.2596	108.3	18.5747	108.3	18.1703	108	7.80819	108	6.90212
		108.8	1.41433	108.8	1.57094	109.4	3.66375	109.4	3.54876	109.2	7.31373	109.2	6.84915	108.8	11.5109	108.8	11.3243	109.3	18.4757	109.3	18.2584	109	7.2672	109	6.94132
		109.8	1.64647	109.8	1.58224	110.4	3.9347	110.4	3.57028	110.2	7.24961	110.2	6.88823	109.8	12.0134	109.8	11.3889	110.3	18.609	110.3	18.3457	110	7.19923	110	6.98042
		110.8	2.41333	110.8	1.59353	111.4	3.99154	111.4	3.59177	111.2	7.50628	111.2	6.92722	110.8	11.8791	110.8	11.4531	111.3	18.4767	111.3	18.4324	111	7.33386	111	7.01943
		111.8	2.03032	111.8	1.60481	112.4	4.35224	112.4	3.61322	112.2	7.12454	112.2	6.9661	111.8	12.0121	111.8	11.517	112.3	19.0696	112.3	18.5183	112	7.22024	112	7.05833
		112.8	1.71102	112.8	1.61607	113.4	3.80255	113.4	3.63464	113.2	6.69815	113.2	7.00489	112.8	12.0924	112.8	11.5807	113.3	18.759	113.3	18.6037	113	7.74252	113	7.09714
		113.8	1.56754	113.8	1.62732	114.4	3.38592	114.4	3.65602	114.2	7.46658	114.2	7.04359	113.8	11.6009	113.8	11.6441	114.3	18.2931	114.3	18.6883	114	7.54285	114	7.13586
		114.8	1.65224	114.8	1.63856	115.4	3.82008	115.4	3.67737	115.2	7.62957	115.2	7.08219	114.8	12.2606	114.8	11.7073	115.3	18.5983	115.3	18.7723	115	7.51319	115	7.17447
		115.8	2.46432	115.8	1.64979	116.4	3.48658	116.4	3.69869	116.2	7.52987	116.2	7.12069	115.8	12.9199	115.8	11.7702	116.3	18.9155	116.3	18.8557	116	7.64927	116	7.213
		116.8	2.1073	116.8	1.661	117.4	3.6526	117.4	3.71997	117.2	7.44576	117.2	7.1591	116.8	12.5598	116.8	11.8328	117.3	19.3607	117.3	18.9384	117	7.74237	117	7.25142
		117.8	1.91537	117.8	1.6722	118.4	4.42135	118.4	3.74122	118.2	7.42699	118.2	7.19741	117.8	12.3807	117.8	11.8951	118.3	19.4453	118.3	19.0205	118	7.52589	118	7.28975
		118.8	1.95183	118.8	1.68339	119.4	3.92444	119.4	3.76243	119.2	7.84926	119.2	7.23562	118.8	13.0094	118.8	11.9572	119.3	19.4837	119.3	19.1019	119	7.84745	119	7.32799
		119.8	1.82669	119.8	1.69456	120.4	3.81385	120.4	3.78361	120.2	8.37118	120.2	7.27374	119.8	12.833	119.8	12.019	120.3	19.4564	120.3	19.1827	120	7.68938	120	7.36613
		120.8	1.90805	120.8	1.70572	121.4	3.62021	121.4	3.80476	121.2	7.35983	121.2	7.31177	120.8	12.6902	120.8	12.0806	121.3	19.1838	121.3	19.2629	121	7.5498	121	7.40417
		121.8	1.82327	121.8	1.71687	122.4	4.15797	122.4	3.82587	122.2	7.69359	122.2	7.3497	121.8	12.6586	121.8	12.1419	122.3	19.0664	122.3	19.3424	122	8.09517	122	7.44212
		122.8	1.35223	122.8	1.728	123.4	4.45419	123.4	3.84695	123.2	8.15372	123.2	7.38754	122.8	12.6535	122.8	12.2029	123.3	19.4704	123.3	19.4213	123	7.95555	123	7.47998
		123.8	1.5011	123.8	1.73912	124.4	3.95927	124.4	3.86799	124.2	7.52356	124.2	7.42528	123.8	12.45	123.8	12.2637	124.3	19.4301	124.3	19.4996	124	7.45845	124	7.51774
		124.8	2.45877	124.8	1.75023	125.4	3.68935	125.4	3.889	125.2	7.2701	125.2	7.46293	124.8	13.1241	124.8	12.3242	125.3	20.0264	125.3	19.5774	125	7.75469	125	7.55541
		125.8	2.09766	125.8	1.76133	126.4	4.39809	126.4	3.90997	126.2	7.55424	126.2	7.50049	125.8	13.2896	125.8	12.3844	126.3	19.978	126.3	19.6545	126	8.12049	126	7.59298
		126.8	1.13565	126.8	1.77241	127.4	4.41664	127.4	3.93092	127.2	7.68751	127.2	7.53795	126.8	12.8245	126.8	12.4444	127.3	19.6167	127.3	19.731	127	7.98133	127	7.63046
		127.8	1.67251	127.8	1.78348	128.4	3.70899	128.4	3.95183	128.2	7.98426	128.2	7.57532	127.8	12.8922	127.8	12.5042	128.3	19.1754	128.3	19.8069	128	7.80712	128	7.66785
		128.8	1.71773	128.8	1.79453	129.4	3.96469	129.4	3.9727	129.2	8.11304	129.2	7.61259	128.8	12.8136	128.8	12.5637	129.3	19.8033	129.3	19.8822	129	8.08632	129	7.70515
		129.8	2.10035	129.8	1.80558	130.4	4.24057	130.4	3.99354	130.2	7.78244	130.2	7.64978	129.8	13.1891	129.8	12.6229	130.3	20.3957	130.3	19.957	130	8.56525	130	7.74235
		130.8	2.25871	130.8	1.81661	131.4	4.05441	131.4	4.01435	131.2	7.99615	131.2	7.68687	130.8	13.5565	130.8	12.6819	131.3	20.0036	131.3	20.0311	131	8.16161	131	7.77946
		131.8	1.89664	131.8	1.82763	132.4	3.7957	132.4	4.03513	132.2	8.09035	132.2	7.72387	131.8	13.3874	131.8	12.7406	132.3	20.3059	132.3	20.1047	132	7.50369	132	7.81648
		132.8	1.62587	132.8	1.83863	133.4	4.43345	133.4	4.05587	133.2	7.78749	133.2	7.76078	132.8	13.4408	132.8	12.7991	133.3	20.6761	133.3	20.1777	133	8.13209	133	7.8534
		133.8	1.83427	133.8	1.84963	134.4	4.31813	134.4	4.07658	134.2	7.7134	134.2	7.79759	133.8	13.4281	133.8	12.8574	134.3	20.2984	134.3	20.2502	134	8.18634	134	7.89024
		134.8	1.8384	134.8	1.86061	135.4	4.13591	135.4	4.09725	135.2	8.29134	135.2	7.83431	134.8	13.742	134.8	12.9154	135.3	20.0678	135.3	20.3221	135	7.56704	135	7.92698
		135.8	2.11321	135.8	1.87157	136.4	4.67658	136.4	4.11789	136.2	8.21489	136.2	7.87095	135.8	13.3055	135.8	12.9731	136.3	19.9307	136.3	20.3934	136	7.45899	136	7.96363
		136.8	2.21317	136.8	1.88253	137.4	4.54773	137.4	4.1385	137.2	8.39251	137.2	7.90749	136.8	12.7867	136.8	13.0306	137.3	20.1367	137.3	20.4642	137	8.27864	137	8.00019
		137.8	1.93148	137.8	1.89347	138.4	4.15132	138.4	4.15908	138.2	7.98891	138.2	7.94394	137.8	12.8039	137.8	13.0879	138.3	20.4877	138.3	20.5344	138	8.67684	138	8.03666
		138.8	1.85142	138.8	1.9044	139.4	4.06276	139.4	4.17962	139.2	8.2201	139.2	7.9803	138.8	13.3504	138.8	13.1449	139.3	20.959	139.3	20.6041	139	7.74069	139	8.07303
		139.8	1.86551	139.8	1.91531	140.4	4.05491	140.4	4.20013	140.2	8.87584	140.2	8.01657	139.8	13.6816	139.8	13.2017	140.3	20.9332	140.3	20.6732	140	8.07284	140	8.10932
		140.8	2.15206	140.8	1.92622	141.4	4.26224	141.4	4.22061	141.2	8.5895	141.2	8.05275	140.8	13.6912	140.8	13.2582	141.3	20.5909	141.3	20.7418	141	8.3413	141	8.14552
		141.8	2.31464	141.8	1.93711	142.4	4.33223	142.4	4.24105	142.2	8.30442	142.2	8.08884	141.8	13.6347	141.8	13.3145	142.3	20.6131	142.3	20.8099	142	8.28046	142	8.18163
		142.8	1.92801	142.8	1.94799	143.4	4.69111	143.4	4.26146	143.2	8.51858	143.2	8.12484	142.8	13.8762	142.8	13.3705	143.3	20.7533	143.3	20.8774	143	8.76081	143	8.21764
		143.8	1.86226	143.8	1.95885	144.4	4.56002	144.4	4.28184	144.2	8.70145	144.2	8.16075	143.8	14.4295	143.8	13.4263	144.3	21.3034	144.3	20.9445	144	8.87719	144	8.25357
		144.8	2.24583	144.8	1.9697	145.4	4.39667	145.4	4.30219	145.2	8.78877	145.2	8.19657	144.8	14.3214	144.8	13.4819	145.3	21.2916	145.3	21.011	145	8.98041	145	8.28941
		145.8	2.17331	145.8	1.98054	146.4	4.33634	146.4	4.3225	146.2	8.73402	146.2	8.2323	145.8	13.9973	145.8	13.5373	146.3	21.109	146.3	21.0769	146	9.16833	146	8.32516
		146.8	2.04445	146.8	1.99137	147.4	4.74842	147.4	4.34278	147.2	8.531	147.2	8.26794	146.8	13.9164	146.8	13.5924	147.3	20.8891	147.3	21.1424	147	8.68073	147	8.36082
		147.8	2.34527	147.8	2.00219	148.4	4.51471	148.4	4.36303	148.2	8.70075	148.2	8.3035	147.8	14.1813	147.8	13.6472	148.3	21.2896	148.3	21.2074	148	8.80116	148	8.39639
		148.8	2.18359	148.8	2.01299	149.4	3.94843	149.4	4.38324	149.2	8.58977	149.2	8.33896	148.8	13.9489	148.8	13.7019	149.3	21.141	149.3	21.2718	149	8.49041	149	8.43188
		149.8	2.10864	149.8	2.02378	150.4	4.18847	150.4	4.40343	150.2	8.47898	150.2	8.37434	149.8	13.9189	149.8	13.7563	150.3	21.2015	150.3	21.3358	150	8.39717	150	8.46727
		150.8	2.21518	150.8	2.03455	151.4	4.76971	151.4	4.42358	151.2	8.55277	151.2	8.40963	150.8	13.9063	150.8	13.8105	151.3	20.7986	151.3	21.3993	151	8.62717	151	8.50258
		151.8	2.11053	151.8	2.04532	152.4	4.9043	152.4	4.4437	152.2	8.90736	152.2	8.44483	151.8	13.3978	151.8	13.8644	152.3	20.7412	152.3	21.4622	152	9.13259	152	8.5378
		152.8	2.36489	152.8	2.05607	153.4	4.78188	153.4	4.46378	153.2	9.10387	153.2	8.47995	152.8	13.5384	152.8	13.9181	153.3	21.4531	153.3	21.5247	153	9.23052	153	8.57293
		153.8	2.41552	153.8	2.06681	154.4	4.70926	154.4	4.48384	154.2	8.23563	154.2	8.51498	153.8	14.384	153.8	13.9716	154.3	21.452	154.3	21.5867	154	8.78849	154	8.60798
		154.8	2.07872	154.8	2.07754	155.4	4.99176	155.4	4.50386	155.2	8.59749	155.2	8.54992	154.8	14.091	154.8	14.0249	155.3	21.4837	155.3	21.6482	155	8.22077	155	8.64294
		155.8	1.63409	155.8	2.08825	156.4	4.70666	156.4	4.52385	156.2	9.24959	156.2	8.58477	155.8	14.3612	155.8	14.0779	156.3	21.6209	156.3	21.7093	156	7.95535	156	8.67781
		156.8	2.03633	156.8	2.09896	157.4	4.86758	157.4	4.5438	157.2	8.97871	157.2	8.61954	156.8	14.0978	156.8	14.1307	157.3	21.6677	157.3	21.7699	157	8.61984	157	8.71259
		157.8	2.17022	157.8	2.10964	158.4	4.67559	158.4	4.56373	158.2	8.75108	158.2	8.65422	157.8	14.2118	157.8	14.1833	158.3	21.9239	158.3	21.83	158	8.63315	158	8.74729
		158.8	2.0839	158.8	2.12032	159.4	5.1971	159.4	4.58362	159.2	9.18808	159.2	8.68881	158.8	15.2258	158.8	14.2357	159.3	21.5977	159.3	21.8896	159	8.78133	159	8.7819
		159.8	2.27482	159.8	2.13099	160.4	5.20636	160.4	4.60348	160.2	9.07531	160.2	8.72332	159.8	15.0519	159.8	14.2878	160.3	21.2649	160.3	21.9487	160	9.31923	160	8.81643
		160.8	2.0355	160.8	2.14164	161.4	4.60126	161.4	4.62331	161.2	8.97107	161.2	8.75774	160.8	14.529	160.8	14.3397	161.3	21.4961	161.3	22.0075	161	9.61774	161	8.85087
		161.8	1.97796	161.8	2.15228	162.4	4.71036	162.4	4.64311	162.2	8.96787	162.2	8.79208	161.8	14.8668	161.8	14.3914	162.3	22.1366	162.3	22.0657	162	8.93819	162	8.88522
		162.8	2.80387	162.8	2.16291	163.4	4.83961	163.4	4.66288	163.2	9.24703	163.2	8.82633	162.8	14.4443	162.8	14.4429	163.3	22.1172	163.3	22.1235	163	8.90048	163	8.91949
		163.8	2.45943	163.8	2.17352	164.4	4.78244	164.4	4.68261	164.2	9.38237	164.2	8.8605	163.8	14.3787	163.8	14.4942	164.3	22.1072	164.3	22.1809	164	9.55805	164	8.95367
		164.8	2.20276	164.8	2.18413	165.4	4.94451	165.4	4.70232	165.2	8.8063	165.2	8.89458	164.8	14.4009	164.8	14.5452	165.3	22.4202	165.3	22.2378	165	9.33795	165	8.98777
		165.8	2.44462	165.8	2.19472	166.4	5.11564	166.4	4.72199	166.2	9.12171	166.2	8.92858	165.8	15.1354	165.8	14.596	166.3	22.2042	166.3	22.2942	166	9.16991	166	9.02178
		166.8	2.07487	166.8	2.20529	167.4	5.1933	167.4	4.74163	167.2	9.06573	167.2	8.96249	166.8	15.4598	166.8	14.6466	167.3	21.6608	167.3	22.3503	167	9.20256	167	9.05571
		167.8	2.14637	167.8	2.21586	168.4	4.89279	168.4	4.76123	168.2	9.16724	168.2	8.99632	167.8	15.391	167.8	14.697	168.3	22.0037	168.3	22.4059	168	9.3166	168	9.08956
		168.8	2.78408	168.8	2.22641	169.4	5.08732	169.4	4.78081	169.2	9.62004	169.2	9.03006	168.8	15.7756	168.8	14.7472	169.3	22.7058	169.3	22.461	169	9.30266	169	9.12332
		169.8	2.68198	169.8	2.23696	170.4	4.91629	170.4	4.80036	170.2	9.93226	170.2	9.06372	169.8	15.2903	169.8	14.7972	170.3	22.3444	170.3	22.5158	170	9.25518	170	9.15699
		170.8	2.16709	170.8	2.24748	171.4	4.85718	171.4	4.81987	171.2	9.31548	171.2	9.0973	170.8	14.5406	170.8	14.8469	171.3	22.3752	171.3	22.5701	171	8.78895	171	9.19059
		171.8	2.50457	171.8	2.258	172.4	5.23208	172.4	4.83935	172.2	9.12545	172.2	9.13079	171.8	15.3309	171.8	14.8965	172.3	22.1571	172.3	22.624	172	9.27694	172	9.2241
		172.8	2.51129	172.8	2.26851	173.4	4.85854	173.4	4.8588	173.2	9.43815	173.2	9.1642	172.8	15.8259	172.8	14.9458	173.3	22.3163	173.3	22.6774	173	10.0271	173	9.25752
		173.8	2.42145	173.8	2.279	174.4	5.04067	174.4	4.87822	174.2	9.63068	174.2	9.19752	173.8	15.3688	173.8	14.995	174.3	22.7615	174.3	22.7305	174	9.59172	174	9.29087
		174.8	2.32772	174.8	2.28948	175.4	5.15838	175.4	4.89761	175.2	9.58611	175.2	9.23077	174.8	14.9556	174.8	15.0439	175.3	22.9408	175.3	22.7831	175	9.38058	175	9.32413
		175.8	2.24032	175.8	2.29995	176.4	4.91609	176.4	4.91697	176.2	9.54231	176.2	9.26393	175.8	14.8111	175.8	15.0926	176.3	22.6792	176.3	22.8354	176	9.78256	176	9.3573
		176.8	2.54126	176.8	2.3104	177.4	4.95167	177.4	4.9363	177.2	9.60086	177.2	9.29701	176.8	15.1742	176.8	15.1411	177.3	22.9341	177.3	22.8872	177	9.9543	177	9.3904
		177.8	2.45673	177.8	2.32085	178.4	5.50129	178.4	4.95559	178.2	9.34718	178.2	9.33	177.8	15.2182	177.8	15.1894	178.3	22.7465	178.3	22.9386	178	10.0559	178	9.42341
		178.8	2.31374	178.8	2.33128	179.4	5.82584	179.4	4.97486	179.2	9.94738	179.2	9.36292	178.8	15.7353	178.8	15.2375	179.3	22.3993	179.3	22.9897	179	9.74817	179	9.45634
		179.8	1.99436	179.8	2.3417	180.4	5.82177	180.4	4.99409	180.2	10.3174	180.2	9.39575	179.8	15.6687	179.8	15.2853	180.3	22.7428	180.3	23.0403	180	9.53987	180	9.48919
		180.8	2.27808	180.8	2.3521	181.4	5.12709	181.4	5.01329	181.2	10.1263	181.2	9.4285	180.8	15.4036	180.8	15.333	181.3	23.3396	181.3	23.0905	181	9.92038	181	9.52196
		181.8	2.67307	181.8	2.3625	182.4	5.27839	182.4	5.03247	182.2	9.84648	182.2	9.46117	181.8	15.6564	181.8	15.3805	182.3	23.1257	182.3	23.1404	182	9.95393	182	9.55464
		182.8	2.81209	182.8	2.37288	183.4	5.47642	183.4	5.05161	183.2	9.36571	183.2	9.49376	182.8	15.2446	182.8	15.4278	183.3	23.1553	183.3	23.1898	183	9.57955	183	9.58725
		183.8	2.86103	183.8	2.38325	184.4	5.20893	184.4	5.07072	184.2	9.81634	184.2	9.52627	183.8	15.1452	183.8	15.4749	184.3	22.797	184.3	23.2389	184	9.59203	184	9.61977
		184.8	2.39013	184.8	2.39361	185.4	5.17369	185.4	5.0898	185.2	10.7178	185.2	9.55869	184.8	15.7352	184.8	15.5217	185.3	22.4893	185.3	23.2876	185	9.77233	185	9.65221
		185.8	2.57371	185.8	2.40396	186.4	5.68721	186.4	5.10885	186.2	10.2149	186.2	9.59104	185.8	15.9434	185.8	15.5684	186.3	22.8487	186.3	23.3359	186	10.2617	186	9.68458
		186.8	3.04453	186.8	2.41429	187.4	5.50936	187.4	5.12787	187.2	10.0853	187.2	9.6233	186.8	15.7845	186.8	15.6149	187.3	22.7364	187.3	23.3839	187	10.598	187	9.71686
		187.8	2.52058	187.8	2.42462	188.4	5.77394	188.4	5.14685	188.2	10.0187	188.2	9.65549	187.8	15.6496	187.8	15.6612	188.3	22.4913	188.3	23.4315	188	10.4017	188	9.74906
		188.8	2.41711	188.8	2.43493	189.4	5.88432	189.4	5.16581	189.2	9.75286	189.2	9.68759	188.8	15.4567	188.8	15.7073	189.3	22.8319	189.3	23.4787	189	9.77561	189	9.78118
		189.8	2.11552	189.8	2.44523	190.4	5.4062	190.4	5.18474	190.2	10.3845	190.2	9.71962	189.8	15.5875	189.8	15.7532	190.3	23.0885	190.3	23.5255	190	10.0772	190	9.81322
		190.8	2.39913	190.8	2.45551	191.4	5.65332	191.4	5.20364	191.2	10.4632	191.2	9.75156	190.8	15.6434	190.8	15.7989	191.3	23.3331	191.3	23.572	191	10.1421	191	9.84518
		191.8	2.70733	191.8	2.46579	192.4	5.08066	192.4	5.2225	192.2	10.0276	192.2	9.78343	191.8	15.6102	191.8	15.8444	192.3	23.1907	192.3	23.6181	192	10.103	192	9.87706
		192.8	2.53859	192.8	2.47605	193.4	5.35662	193.4	5.24134	193.2	10.4612	193.2	9.81522	192.8	15.6512	192.8	15.8897	193.3	23.2297	193.3	23.6639	193	10.1978	193	9.90887
		193.8	2.47157	193.8	2.4863	194.4	5.90914	194.4	5.26015	194.2	10.359	194.2	9.84693	193.8	15.6756	193.8	15.9348	194.3	23.3234	194.3	23.7093	194	10.1679	194	9.94059
		194.8	2.74129	194.8	2.49654	195.4	5.06773	195.4	5.27892	195.2	9.6048	195.2	9.87855	194.8	15.9383	194.8	15.9797	195.3	22.9859	195.3	23.7543	195	10.0426	195	9.97224
		195.8	2.25634	195.8	2.50677	196.4	4.84499	196.4	5.29767	196.2	10.4149	196.2	9.91011	195.8	16.0283	195.8	16.0245	196.3	22.901	196.3	23.799	196	10.4249	196	10.0038
		196.8	2.0513	196.8	2.51698	197.4	5.47371	197.4	5.31638	197.2	10.3565	197.2	9.94158	196.8	15.8495	196.8	16.069	197.3	23.381	197.3	23.8434	197	10.3557	197	10.0353
		197.8	2.49154	197.8	2.52719	198.4	5.49284	198.4	5.33507	198.2	10.031	198.2	9.97297	197.8	16.3178	197.8	16.1133	198.3	23.4393	198.3	23.8874	198	10.9898	198	10.0667
		198.8	2.78945	198.8	2.53738	199.4	5.36847	199.4	5.35372	199.2	10.0518	199.2	10.0043	198.8	16.0099	198.8	16.1575	199.3	23.8539	199.3	23.9311	199	10.855	199	10.098
		199.8	2.78604	199.8	2.54756	200.4	5.97126	200.4	5.37235	200.2	9.9506	200.2	10.0355	199.8	15.628	199.8	16.2015	200.3	24.1693	200.3	23.9744	200	10.4713	200	10.1293
		200.8	2.50117	200.8	2.55772	201.4	5.79818	201.4	5.39095	201.2	9.92931	201.2	10.0667	200.8	16.0263	200.8	16.2453	201.3	23.2833	201.3	24.0174	201	10.6666	201	10.1605
		201.8	2.04437	201.8	2.56788	202.4	5.56985	202.4	5.40951	202.2	9.96182	202.2	10.0978	201.8	15.9773	201.8	16.2889	202.3	23.3483	202.3	24.06	202	10.5236	202	10.1916
		202.8	2.44206	202.8	2.57802	203.4	5.54268	203.4	5.42805	203.2	10.1523	203.2	10.1288	202.8	16.4523	202.8	16.3323	203.3	23.7497	203.3	24.1024	203	10.0947	203	10.2226
		203.8	2.46474	203.8	2.58816	204.4	4.9342	204.4	5.44656	204.2	10.471	204.2	10.1597	203.8	16.1825	203.8	16.3756	204.3	23.6493	204.3	24.1444	204	10.0909	204	10.2535
		204.8	2.38744	204.8	2.59828	205.4	5.18032	205.4	5.46503	205.2	10.3914	205.2	10.1906	204.8	15.8336	204.8	16.4186	205.3	23.4187	205.3	24.186	205	10.1316	205	10.2844
		205.8	2.75626	205.8	2.60839	206.4	5.75829	206.4	5.48348	206.2	10.7324	206.2	10.2213	205.8	16.3001	205.8	16.4615	206.3	23.9559	206.3	24.2274	206	10.7573	206	10.3152
		206.8	3.20059	206.8	2.61848	207.4	5.72811	207.4	5.5019	207.2	10.3829	207.2	10.252	206.8	16.6296	206.8	16.5042	207.3	23.8311	207.3	24.2684	207	10.533	207	10.3459
		207.8	2.72777	207.8	2.62857	208.4	5.74912	208.4	5.52029	208.2	10.1102	208.2	10.2826	207.8	16.1974	207.8	16.5467	208.3	23.4467	208.3	24.3091	208	10.3434	208	10.3765
		208.8	2.97813	208.8	2.63864	209.4	5.95315	209.4	5.53864	209.2	10.2998	209.2	10.3132	208.8	16.6986	208.8	16.589	209.3	23.7874	209.3	24.3495	209	10.923	209	10.4071
		209.8	2.98041	209.8	2.6487	210.4	6.05269	210.4	5.55697	210.2	10.2766	210.2	10.3437	209.8	16.4649	209.8	16.6311	210.3	24.3055	210.3	24.3896	210	11.0684	210	10.4376
		210.8	2.68529	210.8	2.65875	211.4	5.68781	211.4	5.57527	211.2	10.4646	211.2	10.3741	210.8	15.9167	210.8	16.6731	211.3	24.7825	211.3	24.4294	211	10.3496	211	10.468
		211.8	2.69304	211.8	2.66879	212.4	5.93959	212.4	5.59354	212.2	10.1299	212.2	10.4044	211.8	16.3185	211.8	16.7149	212.3	24.9369	212.3	24.4689	212	10.6013	212	10.4983
		212.8	3.35583	212.8	2.67882	213.4	5.86383	213.4	5.61178	213.2	10.3937	213.2	10.4346	212.8	17.1239	212.8	16.7565	213.3	24.0842	213.3	24.508	213	10.9644	213	10.5286
		213.8	3.08652	213.8	2.68883	214.4	5.48396	214.4	5.63	214.2	10.5668	214.2	10.4648	213.8	17.1788	213.8	16.7979	214.3	23.7348	214.3	24.5469	214	11.2749	214	10.5588
		214.8	2.63779	214.8	2.69884	215.4	5.9745	215.4	5.64818	215.2	10.4864	215.2	10.4949	214.8	16.875	214.8	16.8392	215.3	24.1947	215.3	24.5854	215	10.8666	215	10.5889
		215.8	2.6123	215.8	2.70883	216.4	5.76055	216.4	5.66633	216.2	11.0482	216.2	10.5249	215.8	16.3487	215.8	16.8803	216.3	24.4237	216.3	24.6237	216	11.2439	216	10.6189
		216.8	2.90122	216.8	2.71881	217.4	6.05619	217.4	5.68446	217.2	10.9111	217.2	10.5548	216.8	16.9451	216.8	16.9212	217.3	24.4593	217.3	24.6616	217	10.9933	217	10.6489
		217.8	3.21113	217.8	2.72878	218.4	6.3226	218.4	5.70255	218.2	10.5136	218.2	10.5847	217.8	17.0574	217.8	16.9619	218.3	24.5738	218.3	24.6993	218	10.7886	218	10.6787
		218.8	2.88736	218.8	2.73873	219.4	5.96623	219.4	5.72062	219.2	10.3253	219.2	10.6145	218.8	17.0164	218.8	17.0025	219.3	24.388	219.3	24.7367	219	11.1116	219	10.7086
		219.8	3.1195	219.8	2.74868	220.4	6.44439	220.4	5.73865	220.2	10.5985	220.2	10.6442	219.8	16.9102	219.8	17.0429	220.3	24.4816	220.3	24.7737	220	10.9276	220	10.7383
		220.8	2.95207	220.8	2.75861	221.4	6.73355	221.4	5.75666	221.2	10.8071	221.2	10.6739	220.8	16.6967	220.8	17.0831	221.3	24.553	221.3	24.8105	221	10.8509	221	10.768
		221.8	2.71566	221.8	2.76854	222.4	6.16902	222.4	5.77464	222.2	11.2963	222.2	10.7035	221.8	16.6341	221.8	17.1232	222.3	24.5179	222.3	24.847	222	11.0463	222	10.7975
		222.8	2.64554	222.8	2.77845	223.4	5.75167	223.4	5.79259	223.2	10.7919	223.2	10.7329	222.8	17.4378	222.8	17.163	223.3	24.2267	223.3	24.8833	223	10.7675	223	10.8271
		223.8	2.83681	223.8	2.78834	224.4	5.93188	224.4	5.81051	224.2	10.9141	224.2	10.7624	223.8	17.2428	223.8	17.2027	224.3	24.7794	224.3	24.9192	224	10.7333	224	10.8565
		224.8	2.64441	224.8	2.79823	225.4	6.10801	225.4	5.82841	225.2	10.9	225.2	10.7917	224.8	17.1992	224.8	17.2423	225.3	24.8583	225.3	24.9549	225	10.7357	225	10.8859
		225.8	2.47896	225.8	2.80811	226.4	6.25407	226.4	5.84627	226.2	10.7601	226.2	10.821	225.8	17.5322	225.8	17.2817	226.3	24.9065	226.3	24.9902	226	10.661	226	10.9152
		226.8	3.02942	226.8	2.81797	227.4	6.21229	227.4	5.86411	227.2	10.9582	227.2	10.8502	226.8	17.4264	226.8	17.3209	227.3	24.6677	227.3	25.0254	227	11.3032	227	10.9444
		227.8	2.88023	227.8	2.82783	228.4	5.84835	228.4	5.88191	228.2	10.9642	228.2	10.8794	227.8	16.7573	227.8	17.3599	228.3	24.6036	228.3	25.0602	228	11.223	228	10.9735
		228.8	2.38134	228.8	2.83767	229.4	5.72487	229.4	5.89969	229.2	10.9085	229.2	10.9084	228.8	16.8666	228.8	17.3988	229.3	24.845	229.3	25.0948	229	11.2744	229	11.0026
		229.8	3.03883	229.8	2.8475	230.4	5.93139	230.4	5.91744	230.2	11.0537	230.2	10.9374	229.8	17.2015	229.8	17.4375	230.3	25.2658	230.3	25.1291	230	11.3053	230	11.0316
		230.8	2.72843	230.8	2.85732	231.4	5.88211	231.4	5.93516	231.2	11.1884	231.2	10.9663	230.8	17.3266	230.8	17.476	231.3	24.9169	231.3	25.1631	231	11.2445	231	11.0605
		231.8	2.15816	231.8	2.86712	232.4	6.19108	232.4	5.95286	232.2	11.0234	232.2	10.9952	231.8	17.5005	231.8	17.5144	232.3	24.874	232.3	25.1969	232	10.8428	232	11.0894
		232.8	3.01502	232.8	2.87692	233.4	6.74386	233.4	5.97052	233.2	10.9476	233.2	11.0239	232.8	17.637	232.8	17.5526	233.3	25.5801	233.3	25.2304	233	11.3786	233	11.1182
		233.8	3.56013	233.8	2.8867	234.4	6.40695	234.4	5.98816	234.2	11.5168	234.2	11.0526	233.8	17.3872	233.8	17.5907	234.3	25.2789	234.3	25.2636	234	11.2688	234	11.1469
		234.8	2.83288	234.8	2.89648	235.4	6.16545	235.4	6.00576	235.2	11.2376	235.2	11.0813	234.8	17.2724	234.8	17.6286	235.3	24.9092	235.3	25.2966	235	10.8886	235	11.1756
		235.8	2.16093	235.8	2.90624	236.4	5.81288	236.4	6.02334	236.2	10.8378	236.2	11.1098	235.8	17.1614	235.8	17.6663	236.3	24.7666	236.3	25.3294	236	11.2767	236	11.2041
		236.8	2.27975	236.8	2.91599	237.4	5.69536	237.4	6.0409	237.2	11.176	237.2	11.1383	236.8	17.4799	236.8	17.7039	237.3	24.4724	237.3	25.3618	237	11.7027	237	11.2326
		237.8	2.74525	237.8	2.92573	238.4	6.41377	238.4	6.05842	238.2	11.0096	238.2	11.1667	237.8	17.5778	237.8	17.7413	238.3	24.3693	238.3	25.3941	238	10.937	238	11.2611
		238.8	2.7626	238.8	2.93546	239.4	5.90596	239.4	6.07591	239.2	11.0975	239.2	11.1951	238.8	17.6455	238.8	17.7785	239.3	24.8074	239.3	25.4261	239	10.5528	239	11.2894
		239.8	2.35236	239.8	2.94517	240.4	5.64536	240.4	6.09338	240.2	11.7312	240.2	11.2234	239.8	17.7622	239.8	17.8156	240.3	25.6815	240.3	25.4578	240	11.4041	240	11.3177
		240.8	2.89974	240.8	2.95488	241.4	6.31173	241.4	6.11082	241.2	12.0179	241.2	11.2516	240.8	18.1186	240.8	17.8526	241.3	25.5434	241.3	25.4893	241	11.9784	241	11.3459
		241.8	3.35544	241.8	2.96457	242.4	5.90005	242.4	6.12823	242.2	11.391	242.2	11.2797	241.8	17.988	241.8	17.8894	242.3	24.8696	242.3	25.5205	242	11.6334	242	11.3741
		242.8	2.5689	242.8	2.97425	243.4	6.24655	243.4	6.14561	243.2	10.8586	243.2	11.3078	242.8	17.7589	242.8	17.926	243.3	24.7315	243.3	25.5515	243	11.8351	243	11.4022
		243.8	2.18288	243.8	2.98393	244.4	6.11227	244.4	6.16297	244.2	11.1266	244.2	11.3358	243.8	17.7752	243.8	17.9625	244.3	24.8476	244.3	25.5823	244	12.0722	244	11.4302
		244.8	2.7038	244.8	2.99359	245.4	6.31997	245.4	6.1803	245.2	11.0451	245.2	11.3637	244.8	17.4445	244.8	17.9988	245.3	24.8759	245.3	25.6128	245	11.7327	245	11.4581
		245.8	2.7442	245.8	3.00323	246.4	6.28847	246.4	6.1976	246.2	11.129	246.2	11.3916	245.8	17.4674	245.8	18.0349	246.3	24.8562	246.3	25.6431	246	11.3507	246	11.486
		246.8	2.29835	246.8	3.01287	247.4	6.29795	247.4	6.21487	247.2	11.0712	247.2	11.4194	246.8	17.7219	246.8	18.0709	247.3	25.5451	247.3	25.6731	247	11.2967	247	11.5138
		247.8	2.73261	247.8	3.0225	248.4	6.12064	248.4	6.23211	248.2	11.1436	248.2	11.4471	247.8	17.7222	247.8	18.1068	248.3	25.7425	248.3	25.7029	248	11.2356	248	11.5415
		248.8	3.30673	248.8	3.03211	249.4	5.72791	249.4	6.24933	249.2	11.7115	249.2	11.4747	248.8	17.8584	248.8	18.1425	249.3	25.0616	249.3	25.7325	249	11.6107	249	11.5692
		249.8	2.72073	249.8	3.04172	250.4	5.9964	250.4	6.26652	250.2	11.3181	250.2	11.5023	249.8	18.183	249.8	18.178	250.3	25.128	250.3	25.7619	250	11.5398	250	11.5968
		250.8	2.79431	250.8	3.05131	251.4	6.27534	251.4	6.28368	251.2	10.9996	251.2	11.5298	250.8	18.0124	250.8	18.2134	251.3	25.434	251.3	25.791	251	11.1679	251	11.6243
		251.8	2.85299	251.8	3.06089	252.4	6.42777	252.4	6.30081	252.2	11.5938	252.2	11.5573	251.8	17.9238	251.8	18.2487	252.3	25.3575	252.3	25.8199	252	11.5832	252	11.6518
		252.8	3.0339	252.8	3.07046	253.4	6.43591	253.4	6.31792	253.2	11.8714	253.2	11.5846	252.8	17.9571	252.8	18.2838	253.3	25.7091	253.3	25.8486	253	11.1642	253	11.6792
		253.8	3.10358	253.8	3.08002	254.4	6.45102	254.4	6.335	254.2	11.3722	254.2	11.612	253.8	18.008	253.8	18.3187	254.3	25.6433	254.3	25.877	254	11.2785	254	11.7065
		254.8	3.25652	254.8	3.08957	255.4	6.2362	255.4	6.35205	255.2	11.817	255.2	11.6392	254.8	17.7269	254.8	18.3535	255.3	25.211	255.3	25.9053	255	11.5356	255	11.7338
		255.8	3.29836	255.8	3.09911	256.4	6.80558	256.4	6.36907	256.2	11.4496	256.2	11.6664	255.8	18.3946	255.8	18.3882	256.3	25.4674	256.3	25.9333	256	11.4787	256	11.7609
		256.8	2.87684	256.8	3.10863	257.4	6.09623	257.4	6.38607	257.2	11.684	257.2	11.6935	256.8	18.4383	256.8	18.4227	257.3	25.6878	257.3	25.9611	257	11.4388	257	11.7881
		257.8	2.99684	257.8	3.11815	258.4	6.1808	258.4	6.40304	258.2	11.9234	258.2	11.7205	257.8	18.2856	257.8	18.4571	258.3	25.5598	258.3	25.9886	258	11.0653	258	11.8151
		258.8	3.31261	258.8	3.12765	259.4	6.48658	259.4	6.41998	259.2	11.4751	259.2	11.7475	258.8	18.653	258.8	18.4913	259.3	25.9612	259.3	26.016	259	11.6871	259	11.8421
		259.8	3.52149	259.8	3.13714	260.4	6.21914	260.4	6.4369	260.2	11.4632	260.2	11.7744	259.8	18.6412	259.8	18.5253	260.3	25.5658	260.3	26.0432	260	12.3412	260	11.869
		260.8	3.06605	260.8	3.14663	261.4	5.96199	261.4	6.45378	261.2	11.856	261.2	11.8012	260.8	18.3193	260.8	18.5593	261.3	25.8219	261.3	26.0701	261	12.3905	261	11.8959
		261.8	3.2669	261.8	3.1561	262.4	6.08821	262.4	6.47064	262.2	11.2989	262.2	11.828	261.8	18.1596	261.8	18.593	262.3	25.9672	262.3	26.0968	262	12.2556	262	11.9227
		262.8	2.98044	262.8	3.16556	263.4	6.76733	263.4	6.48748	263.2	11.5096	263.2	11.8547	262.8	17.8614	262.8	18.6267	263.3	26.0379	263.3	26.1234	263	11.6949	263	11.9494
		263.8	3.11697	263.8	3.175	264.4	6.83189	264.4	6.50428	264.2	11.5724	264.2	11.8813	263.8	17.7054	263.8	18.6602	264.3	26.0893	264.3	26.1497	264	11.9125	264	11.976
		264.8	3.60974	264.8	3.18444	265.4	5.5858	265.4	6.52106	265.2	11.9302	265.2	11.9079	264.8	17.9267	264.8	18.6935	265.3	25.9672	265.3	26.1758	265	12.028	265	12.0026
		265.8	3.104	265.8	3.19387	266.4	5.65106	266.4	6.53782	266.2	12.0447	266.2	11.9344	265.8	18.5666	265.8	18.7267	266.3	25.8206	266.3	26.2017	266	12.2499	266	12.0291
		266.8	2.81021	266.8	3.20328	267.4	6.28804	267.4	6.55454	267.2	11.3768	267.2	11.9609	266.8	18.4064	266.8	18.7598	267.3	26.0248	267.3	26.2274	267	12.0158	267	12.0556
		267.8	2.89375	267.8	3.21269	268.4	6.62373	268.4	6.57124	268.2	11.6971	268.2	11.9872	267.8	18.1314	267.8	18.7927	268.3	25.9706	268.3	26.2529	268	12.1529	268	12.082
		268.8	3.13308	268.8	3.22208	269.4	6.80452	269.4	6.58791	269.2	12.1543	269.2	12.0135	268.8	18.7211	268.8	18.8255	269.3	25.7041	269.3	26.2783	269	11.9244	269	12.1083
		269.8	2.96417	269.8	3.23147	270.4	6.70671	270.4	6.60456	270.2	11.69	270.2	12.0398	269.8	18.4147	269.8	18.8582	270.3	25.7453	270.3	26.3034	270	11.865	270	12.1345
		270.8	2.89125	270.8	3.24084	271.4	6.04989	271.4	6.62118	271.2	11.4447	271.2	12.066	270.8	18.0652	270.8	18.8907	271.3	26.3477	271.3	26.3283	271	11.838	271	12.1607
		271.8	3.4273	271.8	3.2502	272.4	5.93061	272.4	6.63777	272.2	12.1011	272.2	12.0921	271.8	18.3247	271.8	18.923	272.3	25.9875	272.3	26.353	272	11.8406	272	12.1869
		272.8	3.06543	272.8	3.25955	273.4	6.31956	273.4	6.65434	273.2	12.319	273.2	12.1181	272.8	18.737	272.8	18.9553	273.3	25.7365	273.3	26.3776	273	11.8012	273	12.2129
		273.8	2.91699	273.8	3.26889	274.4	6.51138	274.4	6.67088	274.2	11.9632	274.2	12.1441	273.8	18.9679	273.8	18.9874	274.3	26.3621	274.3	26.4019	274	12.0024	274	12.2389
		274.8	3.22248	274.8	3.27822	275.4	5.95897	275.4	6.68739	275.2	12.1349	275.2	12.17	274.8	18.3511	274.8	19.0193	275.3	26.4329	275.3	26.4261	275	12.2217	275	12.2648
		275.8	2.95233	275.8	3.28753	276.4	6.36967	276.4	6.70387	276.2	11.9367	276.2	12.1959	275.8	18.1525	275.8	19.0512	276.3	26.1825	276.3	26.4501	276	12.0451	276	12.2907
		276.8	3.24092	276.8	3.29684	277.4	6.308	277.4	6.72033	277.2	12.0716	277.2	12.2217	276.8	18.8141	276.8	19.0829	277.3	26.4711	277.3	26.4738	277	12.3212	277	12.3165
		277.8	3.48417	277.8	3.30614	278.4	6.4593	278.4	6.73677	278.2	12.2477	278.2	12.2474	277.8	18.8522	277.8	19.1144	278.3	26.743	278.3	26.4974	278	12.517	278	12.3423
		278.8	3.16519	278.8	3.31542	279.4	6.88375	279.4	6.75317	279.2	11.8979	279.2	12.2731	278.8	18.9677	278.8	19.1458	279.3	26.167	279.3	26.5209	279	12.4409	279	12.3679
		279.8	2.77797	279.8	3.3247	280.4	7.08119	280.4	6.76955	280.2	11.8649	280.2	12.2987	279.8	18.5453	279.8	19.1771	280.3	26.0352	280.3	26.5441	280	12.3268	280	12.3935
		280.8	3.11908	280.8	3.33396	281.4	6.58688	281.4	6.78591	281.2	12.1265	281.2	12.3242	280.8	18.7309	280.8	19.2083	281.3	26.2358	281.3	26.5672	281	12.4304	281	12.4191
		281.8	3.34008	281.8	3.34321	282.4	6.62097	282.4	6.80223	282.2	12.3109	282.2	12.3497	281.8	18.9304	281.8	19.2393	282.3	26.9161	282.3	26.59	282	12.244	282	12.4446
		282.8	3.77079	282.8	3.35245	283.4	6.89303	283.4	6.81854	283.2	12.1362	283.2	12.3751	282.8	18.9631	282.8	19.2702	283.3	27.0602	283.3	26.6127	283	12.3656	283	12.47
		283.8	3.26796	283.8	3.36169	284.4	6.21651	284.4	6.83481	284.2	12.4243	284.2	12.4004	283.8	18.6724	283.8	19.301	284.3	26.1716	284.3	26.6353	284	12.5415	284	12.4953
		284.8	2.72261	284.8	3.37091	285.4	6.33355	285.4	6.85106	285.2	12.2887	285.2	12.4257	284.8	19.0911	284.8	19.3316	285.3	26.3834	285.3	26.6576	285	12.1316	285	12.5206
		285.8	3.33839	285.8	3.38012	286.4	6.52588	286.4	6.86728	286.2	12.2086	286.2	12.4509	285.8	18.7299	285.8	19.3621	286.3	26.8136	286.3	26.6798	286	11.7722	286	12.5459
		286.8	3.3552	286.8	3.38931	287.4	6.15407	287.4	6.88348	287.2	12.5354	287.2	12.4761	286.8	18.801	286.8	19.3925	287.3	26.9102	287.3	26.7018	287	12.1545	287	12.571
		287.8	3.12264	287.8	3.3985	288.4	6.61303	288.4	6.89965	288.2	12.6324	288.2	12.5012	287.8	18.9911	287.8	19.4227	288.3	26.8784	288.3	26.7236	288	12.3487	288	12.5961
		288.8	2.95146	288.8	3.40768	289.4	6.44388	289.4	6.9158	289.2	12.2085	289.2	12.5262	288.8	18.8715	288.8	19.4528	289.3	26.3418	289.3	26.7453	289	12.4714	289	12.6212
		289.8	2.86464	289.8	3.41685	290.4	6.82271	290.4	6.93192	290.2	11.674	290.2	12.5512	289.8	18.5316	289.8	19.4828	290.3	26.4695	290.3	26.7668	290	12.8267	290	12.6462
		290.8	3.1216	290.8	3.426	291.4	6.96849	291.4	6.94801	291.2	11.7359	291.2	12.5761	290.8	18.7733	290.8	19.5127	291.3	26.5491	291.3	26.7881	291	12.7173	291	12.6711
		291.8	3.27622	291.8	3.43515	292.4	7.3038	292.4	6.96408	292.2	12.001	292.2	12.6009	291.8	18.2396	291.8	19.5424	292.3	26.7193	292.3	26.8093	292	12.6756	292	12.6959
		292.8	3.33032	292.8	3.44428	293.4	7.33202	293.4	6.98012	293.2	12.7126	293.2	12.6257	292.8	18.1394	292.8	19.572	293.3	27.1436	293.3	26.8303	293	12.1155	293	12.7207
		293.8	2.82813	293.8	3.45341	294.4	7.147	294.4	6.99614	294.2	12.4544	294.2	12.6504	293.8	19.0736	293.8	19.6015	294.3	27.2607	294.3	26.8511	294	12.2251	294	12.7455
		294.8	3.10818	294.8	3.46252	295.4	6.91896	295.4	7.01213	295.2	12.0049	295.2	12.6751	294.8	18.9552	294.8	19.6308	295.3	27.2867	295.3	26.8718	295	12.4435	295	12.7701
		295.8	3.22166	295.8	3.47163	296.4	6.31333	296.4	7.02809	296.2	12.3798	296.2	12.6997	295.8	18.694	295.8	19.6601	296.3	26.7491	296.3	26.8923	296	12.6896	296	12.7948
		296.8	3.19116	296.8	3.48072	297.4	7.65258	297.4	7.04403	297.2	12.6555	297.2	12.7242	296.8	18.9225	296.8	19.6892	297.3	27.1543	297.3	26.9127	297	12.6067	297	12.8193
		297.8		297.8	3.4898	298.4		298.4	7.05995	298.2		298.2	12.7487	297.8		297.8	19.7181	298.3		298.3	26.9329	298		298	12.8438
		298.8		298.8	3.49887	299.4		299.4	7.07583	299.2		299.2	12.7731	298.8		298.8	19.747	299.3		299.3	26.9529	299		299	12.8682
		299.8		299.8	3.50793	300.4		300.4	6.11089	300.2		300.2	10.852	299.8		299.8	19.7757	300.3		300.3	23.8187	300		300	12.8926
		300.8		300.8	3.24886	301.4		301.4	6.10647	301.2		301.2	10.8442	300.8		300.8	17.3914	301.3		301.3	23.8015	301		301	10.8457
		301.8		301.8	3.24652	302.4		302.4	6.10206	302.2		302.2	10.8363	301.8		301.8	17.3789	302.3		302.3	23.7843	302		302	10.8379
		302.8		302.8	3.24417	303.4		303.4	6.09766	303.2		303.2	10.8285	302.8		302.8	17.3663	303.3		303.3	23.7671	303		303	10.8301
		303.8		303.8	3.24183	304.4		304.4	6.09325	304.2		304.2	10.8207	303.8		303.8	17.3538	304.3		304.3	23.7499	304		304	10.8223
		304.8		304.8	3.23949	305.4		305.4	6.08885	305.2		305.2	10.8129	304.8		304.8	17.3412	305.3		305.3	23.7328	305		305	10.8144
		305.8		305.8	3.23715	306.4		306.4	6.08445	306.2		306.2	10.8051	305.8		305.8	17.3287	306.3		306.3	23.7156	306		306	10.8066
		306.8		306.8	3.23481	307.4		307.4	6.08006	307.2		307.2	10.7973	306.8		306.8	17.3162	307.3		307.3	23.6985	307		307	10.7988
		307.8		307.8	3.23247	308.4		308.4	6.07566	308.2		308.2	10.7895	307.8		307.8	17.3037	308.3		308.3	23.6814	308		308	10.791
		308.8		308.8	3.23014	309.4		309.4	6.07128	309.2		309.2	10.7817	308.8		308.8	17.2912	309.3		309.3	23.6643	309		309	10.7832
		309.8		309.8	3.2278	310.4		310.4	6.06689	310.2		310.2	10.7739	309.8		309.8	17.2787	310.3		310.3	23.6472	310		310	10.7754
		310.8		310.8	3.22547	311.4	7.15095	311.4	6.06251	311.2		311.2	10.7661	310.8		310.8	17.2662	311.3	25.3267	311.3	23.6301	311		311	10.7677
		311.8	2.60132	311.8	3.22314	312.4	6.8201	312.4	6.05813	312.2	11.8281	312.2	10.7583	311.8	18.0784	311.8	17.2537	312.3	25.5628	312.3	23.613	312	11.82	312	10.7599
		312.8	3.06808	312.8	3.22081	313.4	6.25122	313.4	6.05375	313.2	11.9075	313.2	10.7506	312.8	18.642	312.8	17.2413	313.3	25.3659	313.3	23.596	313	11.7013	313	10.7521
		313.8	3.32206	313.8	3.21849	314.4	6.69933	314.4	6.04938	314.2	12.3365	314.2	10.7428	313.8	18.4308	313.8	17.2288	314.3	25.1494	314.3	23.5789	314	12.1283	314	10.7443
		314.8	3.41354	314.8	3.21616	315.4	6.80773	315.4	6.04501	315.2	12.1028	315.2	10.735	314.8	18.3312	314.8	17.2164	315.3	25.0283	315.3	23.5619	315	12.0861	315	10.7366
		315.8	3.19011	315.8	3.21384	316.4	6.78893	316.4	6.04064	316.2	12.0806	316.2	10.7273	315.8	18.1129	315.8	17.2039	316.3	25.1805	316.3	23.5449	316	11.5149	316	10.7288
		316.8	3.57061	316.8	3.21152	317.4	6.70778	317.4	6.03628	317.2	11.5383	317.2	10.7195	316.8	17.8305	316.8	17.1915	317.3	25.5201	317.3	23.5279	317	12.0336	317	10.7211
		317.8	3.5381	317.8	3.2092	318.4	6.33327	318.4	6.03192	318.2	11.5521	318.2	10.7118	317.8	17.978	317.8	17.1791	318.3	25.6784	318.3	23.5109	318	12.1342	318	10.7133
		318.8	3.16811	318.8	3.20688	319.4	6.40921	319.4	6.02756	319.2	11.99	319.2	10.704	318.8	18.0843	318.8	17.1667	319.3	25.4311	319.3	23.4939	319	12.3476	319	10.7056
		319.8	3.23942	319.8	3.20456	320.4	6.65156	320.4	6.02321	320.2	12.0997	320.2	10.6963	319.8	18.3864	319.8	17.1543	320.3	25.1699	320.3	23.4769	320	12.3317	320	10.6979
		320.8	2.63847	320.8	3.20225	321.4	6.27997	321.4	6.01886	321.2	11.8516	321.2	10.6886	320.8	18.3683	320.8	17.1419	321.3	25.5836	321.3	23.46	321	12.0747	321	10.6901
		321.8	2.91745	321.8	3.19994	322.4	6.63597	322.4	6.01451	322.2	11.796	322.2	10.6809	321.8	17.9379	321.8	17.1295	322.3	25.781	322.3	23.443	322	12.0431	322	10.6824
		322.8	3.45214	322.8	3.19763	323.4	6.60813	323.4	6.01017	323.2	11.8496	323.2	10.6732	322.8	17.4878	322.8	17.1171	323.3	24.9127	323.3	23.4261	323	12.3479	323	10.6747
		323.8	3.56661	323.8	3.19532	324.4	6.43692	324.4	6.00582	324.2	11.5292	324.2	10.6654	323.8	17.6523	323.8	17.1048	324.3	24.8626	324.3	23.4092	324	12.3225	324	10.667
		324.8	2.7238	324.8	3.19301	325.4	6.41279	325.4	6.00149	325.2	11.6155	325.2	10.6577	324.8	17.7232	324.8	17.0924	325.3	24.4774	325.3	23.3922	325	12.1927	325	10.6593
		325.8	2.49639	325.8	3.1907	326.4	6.64309	326.4	5.99715	326.2	11.6655	326.2	10.65	325.8	17.5914	325.8	17.0801	326.3	24.1281	326.3	23.3754	326	11.846	326	10.6516
		326.8	3.01776	326.8	3.1884	327.4	6.14283	327.4	5.99282	327.2	11.6296	327.2	10.6423	326.8	17.8022	326.8	17.0677	327.3	24.5862	327.3	23.3585	327	11.7999	327	10.6439
		327.8	2.99462	327.8	3.18609	328.4	6.19645	328.4	5.98849	328.2	11.6933	328.2	10.6347	327.8	18.124	327.8	17.0554	328.3	24.8181	328.3	23.3416	328	11.724	328	10.6362
		328.8	2.96631	328.8	3.18379	329.4	6.71492	329.4	5.98416	329.2	11.6267	329.2	10.627	328.8	17.4121	328.8	17.0431	329.3	24.7913	329.3	23.3247	329	11.82	329	10.6285
		329.8	3.81915	329.8	3.18149	330.4	6.55897	330.4	5.97984	330.2	11.5757	330.2	10.6193	329.8	17.4611	329.8	17.0308	330.3	25.5664	330.3	23.3079	330	12.1217	330	10.6208
		330.8	3.47347	330.8	3.17919	331.4	6.15509	331.4	5.97552	331.2	11.1779	331.2	10.6116	330.8	17.6431	330.8	17.0185	331.3	25.3693	331.3	23.291	331	12.0207	331	10.6132
		331.8	2.78157	331.8	3.1769	332.4	6.06786	332.4	5.97121	332.2	11.0007	332.2	10.604	331.8	17.8094	331.8	17.0062	332.3	24.5691	332.3	23.2742	332	11.5957	332	10.6055
		332.8	2.60591	332.8	3.1746	333.4	5.29457	333.4	5.96689	333.2	11.0299	333.2	10.5963	332.8	17.367	332.8	16.9939	333.3	23.8675	333.3	23.2574	333	11.0387	333	10.5978
		333.8	2.54215	333.8	3.17231	334.4	6.07916	334.4	5.96258	334.2	11.1648	334.2	10.5887	333.8	16.3368	333.8	16.9816	334.3	24.4318	334.3	23.2406	334	11.823	334	10.5902
		334.8	3.08319	334.8	3.17002	335.4	6.78422	335.4	5.95828	335.2	11.5785	335.2	10.581	334.8	17.0583	334.8	16.9693	335.3	24.8896	335.3	23.2238	335	12.2051	335	10.5825
		335.8	2.88311	335.8	3.16773	336.4	6.28894	336.4	5.95397	336.2	11.4007	336.2	10.5734	335.8	17.6633	335.8	16.9571	336.3	24.6306	336.3	23.207	336	12.0128	336	10.5749
		336.8	3.05589	336.8	3.16544	337.4	6.26573	337.4	5.94967	337.2	11.3654	337.2	10.5657	336.8	16.8033	336.8	16.9448	337.3	24.0984	337.3	23.1903	337	11.8763	337	10.5672
		337.8	3.24525	337.8	3.16315	338.4	6.36441	338.4	5.94537	338.2	11.1096	338.2	10.5581	337.8	16.8231	337.8	16.9326	338.3	24.0909	338.3	23.1735	338	11.574	338	10.5596
		338.8	3.02461	338.8	3.16087	339.4	5.84903	339.4	5.94108	339.2	11.2716	339.2	10.5505	338.8	17.2037	338.8	16.9204	339.3	24.3357	339.3	23.1568	339	11.737	339	10.552
		339.8	3.15781	339.8	3.15859	340.4	5.80517	340.4	5.93679	340.2	11.4941	340.2	10.5428	339.8	17.1431	339.8	16.9081	340.3	24.1284	340.3	23.1401	340	11.7049	340	10.5444
		340.8	3.18691	340.8	3.1563	341.4	5.74718	341.4	5.9325	341.2	11.4486	341.2	10.5352	340.8	17.1835	340.8	16.8959	341.3	24.2925	341.3	23.1234	341	11.7836	341	10.5367
		341.8	2.55788	341.8	3.15402	342.4	5.56322	342.4	5.92821	342.2	10.8278	342.2	10.5276	341.8	16.6588	341.8	16.8837	342.3	24.3008	342.3	23.1067	342	11.6556	342	10.5291
		342.8	2.41294	342.8	3.15175	343.4	6.09518	343.4	5.92393	343.2	10.838	343.2	10.52	342.8	16.9584	342.8	16.8715	343.3	23.7635	343.3	23.09	343	11.396	343	10.5215
		343.8	2.34105	343.8	3.14947	344.4	6.56091	344.4	5.91965	344.2	10.9895	344.2	10.5124	343.8	17.3638	343.8	16.8593	344.3	23.2203	344.3	23.0733	344	11.3602	344	10.5139
		344.8	2.56726	344.8	3.14719	345.4	6.29978	345.4	5.91538	345.2	11.0116	345.2	10.5048	344.8	17.3772	344.8	16.8472	345.3	24.0524	345.3	23.0566	345	11.2547	345	10.5063
		345.8	3.16262	345.8	3.14492	346.4	6.27141	346.4	5.9111	346.2	10.94	346.2	10.4972	345.8	17.3948	345.8	16.835	346.3	24.1909	346.3	23.04	346	11.4906	346	10.4987
		346.8	3.43802	346.8	3.14265	347.4	6.26344	347.4	5.90683	347.2	10.7596	347.2	10.4896	346.8	17.2186	346.8	16.8228	347.3	23.8166	347.3	23.0233	347	11.6455	347	10.4912
		347.8	3.12574	347.8	3.14038	348.4	5.60318	348.4	5.90257	348.2	10.6748	348.2	10.4821	347.8	16.8356	347.8	16.8107	348.3	24.359	348.3	23.0067	348	11.1913	348	10.4836
		348.8	3.12228	348.8	3.13811	349.4	6.53133	349.4	5.8983	349.2	10.9583	349.2	10.4745	348.8	16.6845	348.8	16.7985	349.3	24.1812	349.3	22.9901	349	11.1095	349	10.476
		349.8	2.85618	349.8	3.13584	350.4	6.44464	350.4	5.89404	350.2	11.3808	350.2	10.4669	349.8	16.7836	349.8	16.7864	350.3	23.6188	350.3	22.9735	350	11.4615	350	10.4684
		350.8	2.57293	350.8	3.13358	351.4	5.81339	351.4	5.88978	351.2	11.3441	351.2	10.4594	350.8	16.7219	350.8	16.7743	351.3	23.6452	351.3	22.9569	351	11.2896	351	10.4609
		351.8	3.05306	351.8	3.13131	352.4	6.32679	352.4	5.88553	352.2	11.0511	352.2	10.4518	351.8	16.6793	351.8	16.7622	352.3	23.8316	352.3	22.9403	352	11.3281	352	10.4533
		352.8	2.86284	352.8	3.12905	353.4	6.90603	353.4	5.88128	353.2	11.0918	353.2	10.4443	352.8	16.5259	352.8	16.7501	353.3	24.2933	353.3	22.9237	353	11.1428	353	10.4458
		353.8	3.09295	353.8	3.12679	354.4	6.12754	354.4	5.87703	354.2	10.9283	354.2	10.4367	353.8	16.7575	353.8	16.738	354.3	23.9922	354.3	22.9072	354	11.5747	354	10.4382
		354.8	2.96615	354.8	3.12453	355.4	5.96282	355.4	5.87279	355.2	10.7996	355.2	10.4292	354.8	16.7444	354.8	16.7259	355.3	23.6992	355.3	22.8906	355	11.8479	355	10.4307
		355.8	2.85689	355.8	3.12228	356.4	6.13769	356.4	5.86854	356.2	11.0597	356.2	10.4217	355.8	17.1629	355.8	16.7138	356.3	24.1399	356.3	22.8741	356	11.2421	356	10.4232
		356.8	2.79996	356.8	3.12002	357.4	6.30725	357.4	5.8643	357.2	11.0295	357.2	10.4141	356.8	16.8856	356.8	16.7017	357.3	24.209	357.3	22.8576	357	11.072	357	10.4156
		357.8	2.958	357.8	3.11777	358.4	6.63213	358.4	5.86007	358.2	10.8606	358.2	10.4066	357.8	15.8765	357.8	16.6896	358.3	23.339	358.3	22.841	358	11.016	358	10.4081
		358.8	3.17118	358.8	3.11552	359.4	5.87958	359.4	5.85584	359.2	11.2983	359.2	10.3991	358.8	16.2697	358.8	16.6776	359.3	23.6161	359.3	22.8245	359	11.1803	359	10.4006
		359.8	2.77049	359.8	3.11327	360.4	5.70338	360.4	5.85161	360.2	10.9302	360.2	10.3916	359.8	16.6124	359.8	16.6655	360.3	23.6404	360.3	22.8081	360	11.5855	360	10.3931
		360.8	2.65463	360.8	3.11102	361.4	5.81288	361.4	5.84738	361.2	10.8875	361.2	10.3841	360.8	16.3352	360.8	16.6535	361.3	23.0497	361.3	22.7916	361	11.2297	361	10.3856
		361.8	2.88771	361.8	3.10877	362.4	5.57503	362.4	5.84315	362.2	11.2128	362.2	10.3766	361.8	16.5394	361.8	16.6415	362.3	23.6633	362.3	22.7751	362	11.1134	362	10.3781
		362.8	2.80765	362.8	3.10652	363.4	6.04973	363.4	5.83893	363.2	10.5595	363.2	10.3691	362.8	16.9144	362.8	16.6295	363.3	23.6734	363.3	22.7587	363	10.5723	363	10.3706
		363.8	2.41186	363.8	3.10428	364.4	6.37089	364.4	5.83472	364.2	9.76859	364.2	10.3616	363.8	16.2729	363.8	16.6174	364.3	23.5633	364.3	22.7422	364	11.0393	364	10.3631
		364.8	3.0449	364.8	3.10204	365.4	6.20126	365.4	5.8305	365.2	10.4996	365.2	10.3541	364.8	16.3486	364.8	16.6054	365.3	23.8848	365.3	22.7258	365	11.183	365	10.3556
		365.8	2.7557	365.8	3.0998	366.4	6.03679	366.4	5.82629	366.2	11.2516	366.2	10.3466	365.8	16.7863	365.8	16.5934	366.3	23.7503	366.3	22.7094	366	11.7218	366	10.3481
		366.8	2.63711	366.8	3.09756	367.4	6.14557	367.4	5.82208	367.2	10.692	367.2	10.3391	366.8	16.4341	366.8	16.5815	367.3	23.2542	367.3	22.693	367	11.0458	367	10.3406
		367.8	2.54517	367.8	3.09532	368.4	5.81629	368.4	5.81788	368.2	10.6213	368.2	10.3317	367.8	16.175	367.8	16.5695	368.3	23.2323	368.3	22.6766	368	10.3094	368	10.3332
		368.8	2.56439	368.8	3.09308	369.4	6.00848	369.4	5.81367	369.2	10.6023	369.2	10.3242	368.8	16.1255	368.8	16.5575	369.3	23.271	369.3	22.6602	369	10.625	369	10.3257
		369.8	2.66448	369.8	3.09085	370.4	6.58163	370.4	5.80947	370.2	10.5387	370.2	10.3168	369.8	15.8001	369.8	16.5456	370.3	23.1053	370.3	22.6438	370	10.8989	370	10.3182
		370.8	2.46656	370.8	3.08862	371.4	5.51347	371.4	5.80528	371.2	10.63	371.2	10.3093	370.8	16.1765	370.8	16.5336	371.3	23.3138	371.3	22.6275	371	10.8962	371	10.3108
		371.8	2.40049	371.8	3.08639	372.4	5.26464	372.4	5.80108	372.2	10.4463	372.2	10.3019	371.8	16.0143	371.8	16.5217	372.3	23.4221	372.3	22.6111	372	10.9076	372	10.3033
		372.8	2.8422	372.8	3.08416	373.4	6.21208	373.4	5.79689	373.2	10.6779	373.2	10.2944	372.8	15.9884	372.8	16.5097	373.3	23.0884	373.3	22.5948	373	10.446	373	10.2959
		373.8	2.72213	373.8	3.08193	374.4	6.27315	374.4	5.79271	374.2	11.0975	374.2	10.287	373.8	16.4555	373.8	16.4978	374.3	23.5215	374.3	22.5785	374	9.7733	374	10.2885
		374.8	2.62282	374.8	3.0797	375.4	6.04447	375.4	5.78852	375.2	10.5836	375.2	10.2795	374.8	16.0518	374.8	16.4859	375.3	23.2586	375.3	22.5622	375	10.6624	375	10.281
		375.8	2.52601	375.8	3.07748	376.4	6.23861	376.4	5.78434	376.2	10.0721	376.2	10.2721	375.8	16.2383	375.8	16.474	376.3	22.754	376.3	22.5459	376	11.1212	376	10.2736
		376.8	3.16178	376.8	3.07526	377.4	5.76143	377.4	5.78016	377.2	10.0513	377.2	10.2647	376.8	15.815	376.8	16.4621	377.3	22.881	377.3	22.5296	377	10.8333	377	10.2662
		377.8	2.71984	377.8	3.07303	378.4	5.57896	378.4	5.77599	378.2	10.0811	378.2	10.2573	377.8	15.9907	377.8	16.4502	378.3	22.8304	378.3	22.5133	378	10.6577	378	10.2588
		378.8	2.33522	378.8	3.07081	379.4	5.4357	379.4	5.77182	379.2	9.70173	379.2	10.2499	378.8	16.1014	378.8	16.4383	379.3	22.6008	379.3	22.4971	379	10.3587	379	10.2514
		379.8	2.17654	379.8	3.0686	380.4	5.65977	380.4	5.76765	380.2	10.256	380.2	10.2425	379.8	15.6626	379.8	16.4264	380.3	22.4833	380.3	22.4808	380	10.4714	380	10.244
		380.8	2.40112	380.8	3.06638	381.4	6.04623	381.4	5.76348	381.2	11.0546	381.2	10.2351	380.8	15.7946	380.8	16.4146	381.3	22.9975	381.3	22.4646	381	10.7253	381	10.2366
		381.8	3.17948	381.8	3.06416	382.4	5.72203	382.4	5.75932	382.2	9.52522	382.2	10.2277	381.8	16.1327	381.8	16.4027	382.3	23.0988	382.3	22.4483	382	10.3077	382	10.2292
		382.8	2.83897	382.8	3.06195	383.4	5.62161	383.4	5.75516	383.2	9.02499	383.2	10.2203	382.8	16.0774	382.8	16.3909	383.3	22.6671	383.3	22.4321	383	10.5849	383	10.2218
		383.8	2.32569	383.8	3.05974	384.4	5.78824	384.4	5.751	384.2	9.44402	384.2	10.2129	383.8	16.6575	383.8	16.379	384.3	22.8062	384.3	22.4159	384	10.5232	384	10.2144
		384.8	2.67463	384.8	3.05753	385.4	6.02573	385.4	5.74685	385.2	9.99887	385.2	10.2055	384.8	16.2646	384.8	16.3672	385.3	22.2537	385.3	22.3997	385	10.288	385	10.207
		385.8	2.74965	385.8	3.05532	386.4	5.55641	386.4	5.74269	386.2	10.1418	386.2	10.1982	385.8	15.965	385.8	16.3554	386.3	22.6898	386.3	22.3835	386	10.1776	386	10.1996
		386.8	2.71239	386.8	3.05311	387.4	6.20247	387.4	5.73855	387.2	9.80909	387.2	10.1908	386.8	16.0512	386.8	16.3435	387.3	23.2289	387.3	22.3674	387	10.3618	387	10.1923
		387.8	2.48408	387.8	3.05091	388.4	6.08753	388.4	5.7344	388.2	9.97955	388.2	10.1834	387.8	16.1342	387.8	16.3317	388.3	22.8617	388.3	22.3512	388	10.6039	388	10.1849
		388.8	2.0624	388.8	3.0487	389.4	4.88835	389.4	5.73026	389.2	9.71855	389.2	10.1761	388.8	15.7598	388.8	16.3199	389.3	22.4174	389.3	22.3351	389	10.0069	389	10.1775
		389.8	2.36218	389.8	3.0465	390.4	5.16803	390.4	5.72612	390.2	9.67473	390.2	10.1687	389.8	15.4752	389.8	16.3082	390.3	21.9925	390.3	22.3189	390	9.98177	390	10.1702
		390.8	2.86973	390.8	3.0443	391.4	6.01612	391.4	5.72198	391.2	10.3277	391.2	10.1614	390.8	16.2702	390.8	16.2964	391.3	22.2059	391.3	22.3028	391	10.7411	391	10.1629
		391.8	2.54567	391.8	3.0421	392.4	5.62781	392.4	5.71785	392.2	10.0688	392.2	10.154	391.8	16.2349	391.8	16.2846	392.3	22.4386	392.3	22.2867	392	10.7293	392	10.1555
		392.8	1.8132	392.8	3.03991	393.4	5.45444	393.4	5.71372	393.2	9.80054	393.2	10.1467	392.8	15.8055	392.8	16.2728	393.3	22.3941	393.3	22.2706	393	10.2801	393	10.1482
		393.8	2.37981	393.8	3.03771	394.4	5.70816	394.4	5.70959	394.2	10.0519	394.2	10.1394	393.8	15.7725	393.8	16.2611	394.3	22.4709	394.3	22.2545	394	10.5335	394	10.1408
		394.8	2.7491	394.8	3.03552	395.4	5.3719	395.4	5.70547	395.2	9.68726	395.2	10.1321	394.8	15.8769	394.8	16.2493	395.3	22.2257	395.3	22.2384	395	10.6338	395	10.1335
		395.8	2.13521	395.8	3.03332	396.4	5.80796	396.4	5.70135	396.2	9.41683	396.2	10.1247	395.8	15.6373	395.8	16.2376	396.3	22.2872	396.3	22.2224	396	10.2155	396	10.1262
		396.8	2.25572	396.8	3.03113	397.4	5.7644	397.4	5.69723	397.2	10.0159	397.2	10.1174	396.8	15.9164	396.8	16.2259	397.3	22.6132	397.3	22.2063	397	10.4286	397	10.1189
		397.8	2.69964	397.8	3.02894	398.4	5.32799	398.4	5.69311	398.2	10.6582	398.2	10.1101	397.8	16.0791	397.8	16.2142	398.3	22.6509	398.3	22.1903	398	10.7309	398	10.1116
		398.8	2.31669	398.8	3.02675	399.4	5.80936	399.4	5.689	399.2	10.2265	399.2	10.1028	398.8	15.7012	398.8	16.2024	399.3	22.3445	399.3	22.1743	399	10.5759	399	10.1043
		399.8	2.74149	399.8	3.02457	400.4	6.13621	400.4	5.68489	400.2	9.83035	400.2	10.0955	399.8	15.7975	399.8	16.1907	400.3	22.2212	400.3	22.1582	400	10.8381	400	10.097
		400.8	2.63694	400.8	3.02238	401.4	4.93955	401.4	5.68079	401.2	9.89889	401.2	10.0882	400.8	15.6011	400.8	16.179	401.3	21.5645	401.3	22.1422	401	11.1464	401	10.0897
		401.8	2.23794	401.8	3.0202	402.4	5.25494	402.4	5.67668	402.2	10.0161	402.2	10.0809	401.8	15.856	401.8	16.1674	402.3	21.3059	402.3	22.1262	402	10.4394	402	10.0824
		402.8	2.71447	402.8	3.01802	403.4	5.72606	403.4	5.67258	403.2	10.1808	403.2	10.0737	402.8	15.3623	402.8	16.1557	403.3	21.8322	403.3	22.1103	403	9.94771	403	10.0751
		403.8	1.8945	403.8	3.01584	404.4	5.64933	404.4	5.66848	404.2	10.0271	404.2	10.0664	403.8	15.4634	403.8	16.144	404.3	22.2333	404.3	22.0943	404	10.2856	404	10.0678
		404.8	2.1996	404.8	3.01366	405.4	5.89392	405.4	5.66439	405.2	9.88544	405.2	10.0591	404.8	15.8111	404.8	16.1323	405.3	22.0588	405.3	22.0783	405	10.4343	405	10.0606
		405.8	3.06307	405.8	3.01148	406.4	5.56168	406.4	5.6603	406.2	10.1303	406.2	10.0518	405.8	15.3327	405.8	16.1207	406.3	21.894	406.3	22.0624	406	10.5699	406	10.0533
		406.8	2.13136	406.8	3.00931	407.4	4.81406	407.4	5.65621	407.2	10.3131	407.2	10.0446	406.8	15.3869	406.8	16.1091	407.3	21.6865	407.3	22.0464	407	10.3742	407	10.046
		407.8	1.85256	407.8	3.00713	408.4	5.6479	408.4	5.65212	408.2	9.92725	408.2	10.0373	407.8	15.3961	407.8	16.0974	408.3	21.8761	408.3	22.0305	408	10.0491	408	10.0388
		408.8	2.68401	408.8	3.00496	409.4	6.09332	409.4	5.64804	409.2	10.2982	409.2	10.0301	408.8	15.4588	408.8	16.0858	409.3	21.7817	409.3	22.0146	409	10.0476	409	10.0315
		409.8	2.64159	409.8	3.00279	410.4	5.59051	410.4	5.64396	410.2	10.2099	410.2	10.0228	409.8	15.548	409.8	16.0742	410.3	22.0001	410.3	21.9987	410	10.191	410	10.0243
		410.8	2.18395	410.8	3.00062	411.4	5.44903	411.4	5.63988	411.2	9.82583	411.2	10.0156	410.8	15.4642	410.8	16.0626	411.3	22.2609	411.3	21.9828	411	10.4186	411	10.017
		411.8	2.06328	411.8	2.99845	412.4	5.41956	412.4	5.63581	412.2	9.94552	412.2	10.0084	411.8	15.6935	411.8	16.051	412.3	22.0128	412.3	21.9669	412	10.4765	412	10.0098
		412.8	1.91324	412.8	2.99629	413.4	5.20371	413.4	5.63174	413.2	9.69158	413.2	10.0011	412.8	15.8079	412.8	16.0394	413.3	22.1115	413.3	21.9511	413	9.96416	413	10.0026
		413.8	2.13648	413.8	2.99412	414.4	5.38113	414.4	5.62767	414.2	9.29641	414.2	9.9939	413.8	15.9011	413.8	16.0278	414.3	21.7864	414.3	21.9352	414	9.80339	414	9.99534
		414.8	2.72319	414.8	2.99196	415.4	5.4372	415.4	5.62361	415.2	9.47516	415.2	9.98668	414.8	15.6483	414.8	16.0162	415.3	22.2851	415.3	21.9194	415	9.80761	415	9.98812
		415.8	2.7686	415.8	2.9898	416.4	5.61772	416.4	5.61954	416.2	10.1357	416.2	9.97947	415.8	15.5781	415.8	16.0046	416.3	22.2234	416.3	21.9035	416	10.3918	416	9.98091
		416.8	3.08998	416.8	2.98764	417.4	5.55996	417.4	5.61548	417.2	10.1367	417.2	9.97226	416.8	15.4112	416.8	15.9931	417.3	22.1333	417.3	21.8877	417	10.6512	417	9.9737
		417.8	2.80014	417.8	2.98548	418.4	5.21575	418.4	5.61143	418.2	9.7804	418.2	9.96505	417.8	15.2077	417.8	15.9815	418.3	21.8682	418.3	21.8719	418	10.2122	418	9.96649
		418.8	1.98245	418.8	2.98333	419.4	5.25088	419.4	5.60737	419.2	9.58739	419.2	9.95786	418.8	15.2224	418.8	15.97	419.3	21.244	419.3	21.8561	419	10.0015	419	9.95929
		419.8	1.99614	419.8	2.98117	420.4	5.33884	420.4	5.60332	420.2	9.00304	420.2	9.95066	419.8	14.9951	419.8	15.9584	420.3	21.9735	420.3	21.8403	420	9.70587	420	9.9521
		420.8	2.5806	420.8	2.97902	421.4	5.39353	421.4	5.59928	421.2	9.19918	421.2	9.94347	420.8	15.4706	420.8	15.9469	421.3	21.9073	421.3	21.8245	421	9.96025	421	9.94491
		421.8	2.47513	421.8	2.97687	422.4	5.12052	422.4	5.59523	422.2	9.488	422.2	9.93629	421.8	15.4507	421.8	15.9354	422.3	21.4414	422.3	21.8088	422	10.2785	422	9.93773
		422.8	2.77646	422.8	2.97472	423.4	5.37879	423.4	5.59119	423.2	9.44736	423.2	9.92911	422.8	15.4758	422.8	15.9239	423.3	21.4998	423.3	21.793	423	10.1533	423	9.93055
		423.8	2.34434	423.8	2.97257	424.4	5.03939	424.4	5.58715	424.2	9.76387	424.2	9.92194	423.8	15.7222	423.8	15.9124	424.3	21.6103	424.3	21.7773	424	10.3805	424	9.92338
		424.8	1.46765	424.8	2.97042	425.4	4.76996	425.4	5.58312	425.2	9.41221	425.2	9.91478	424.8	15.4439	424.8	15.9009	425.3	21.2434	425.3	21.7616	425	10.0122	425	9.91621
		425.8	2.22361	425.8	2.96827	426.4	5.24512	426.4	5.57908	426.2	9.14987	426.2	9.90761	425.8	15.5616	425.8	15.8894	426.3	21.4934	426.3	21.7458	426	10.078	426	9.90905
		426.8	2.63359	426.8	2.96613	427.4	5.37232	427.4	5.57505	427.2	9.59839	427.2	9.90046	426.8	15.3997	426.8	15.8779	427.3	22.0662	427.3	21.7301	427	10.2771	427	9.90189
		427.8	2.61574	427.8	2.96399	428.4	5.29093	428.4	5.57103	428.2	9.92049	428.2	9.89331	427.8	15.4327	427.8	15.8664	428.3	21.543	428.3	21.7144	428	10.2187	428	9.89474
		428.8	2.35593	428.8	2.96185	429.4	5.38764	429.4	5.567	429.2	9.40879	429.2	9.88616	428.8	15.8162	428.8	15.855	429.3	21.4334	429.3	21.6987	429	10.0497	429	9.88759
		429.8	2.4918	429.8	2.95971	430.4	5.53878	430.4	5.56298	430.2	9.13058	430.2	9.87902	429.8	15.7282	429.8	15.8435	430.3	21.6195	430.3	21.6831	430	10.145	430	9.88045
		430.8	2.27806	430.8	2.95757	431.4	5.11356	431.4	5.55896	431.2	9.40751	431.2	9.87188	430.8	15.4341	430.8	15.8321	431.3	22.0248	431.3	21.6674	431	9.7721	431	9.87331
		431.8	2.34235	431.8	2.95543	432.4	5.29826	432.4	5.55495	432.2	9.86443	432.2	9.86475	431.8	15.1413	431.8	15.8207	432.3	21.2392	432.3	21.6518	432	9.40283	432	9.86618
		432.8	2.45404	432.8	2.9533	433.4	5.57103	433.4	5.55093	433.2	10.0377	433.2	9.85763	432.8	15.1229	432.8	15.8092	433.3	20.9206	433.3	21.6361	433	9.49647	433	9.85905
		433.8	1.75908	433.8	2.95116	434.4	5.47024	434.4	5.54692	434.2	9.50722	434.2	9.85051	433.8	15.3229	433.8	15.7978	434.3	21.0872	434.3	21.6205	434	10.4152	434	9.85193
		434.8	1.93842	434.8	2.94903	435.4	5.02163	435.4	5.54292	435.2	9.1859	435.2	9.84339	434.8	15.0089	434.8	15.7864	435.3	21.0936	435.3	21.6049	435	10.5602	435	9.84481
		435.8	2.52196	435.8	2.9469	436.4	5.0247	436.4	5.53891	436.2	9.82606	436.2	9.83628	435.8	14.9861	435.8	15.775	436.3	21.191	436.3	21.5893	436	10.2379	436	9.8377
		436.8	2.45197	436.8	2.94477	437.4	5.26618	437.4	5.53491	437.2	9.59029	437.2	9.82917	436.8	15.4783	436.8	15.7636	437.3	20.9128	437.3	21.5737	437	10.0229	437	9.83059
		437.8	2.17371	437.8	2.94265	438.4	5.48351	438.4	5.53092	438.2	9.57968	438.2	9.82207	437.8	15.4055	437.8	15.7522	438.3	20.8701	438.3	21.5581	438	10.1582	438	9.82349
		438.8	2.44193	438.8	2.94052	439.4	5.35329	439.4	5.52692	439.2	10.1614	439.2	9.81498	438.8	15.6022	438.8	15.7408	439.3	21.0845	439.3	21.5425	439	10.4035	439	9.8164
		439.8	2.45764	439.8	2.9384	440.4	5.34909	440.4	5.52293	440.2	9.49875	440.2	9.80789	439.8	15.2546	439.8	15.7295	440.3	20.9269	440.3	21.527	440	10.6354	440	9.80931
		440.8	2.22117	440.8	2.93627	441.4	5.30908	441.4	5.51894	441.2	9.30041	441.2	9.80081	440.8	15.0229	440.8	15.7181	441.3	20.6421	441.3	21.5114	441	10.4362	441	9.80222
		441.8	1.88221	441.8	2.93415	442.4	5.17235	442.4	5.51495	442.2	8.92556	442.2	9.79373	441.8	15.2726	441.8	15.7067	442.3	20.8205	442.3	21.4959	442	9.83808	442	9.79514
		442.8	2.35135	442.8	2.93203	443.4	5.23321	443.4	5.51097	443.2	8.85418	443.2	9.78665	442.8	15.2917	442.8	15.6954	443.3	21.3605	443.3	21.4803	443	9.7321	443	9.78807
		443.8	2.51897	443.8	2.92992	444.4	5.69034	444.4	5.50699	444.2	9.72091	444.2	9.77958	443.8	14.9175	443.8	15.6841	444.3	21.1115	444.3	21.4648	444	9.87993	444	9.781
		444.8	2.27754	444.8	2.9278	445.4	5.37049	445.4	5.50301	445.2	9.99283	445.2	9.77252	444.8	14.6605	444.8	15.6727	445.3	20.6274	445.3	21.4493	445	10.1764	445	9.77393
		445.8	2.03667	445.8	2.92568	446.4	5.03906	446.4	5.49903	446.2	9.56109	446.2	9.76546	445.8	14.8981	445.8	15.6614	446.3	21.3993	446.3	21.4338	446	10.6253	446	9.76687
		446.8	2.18353	446.8	2.92357	447.4	4.5625	447.4	5.49506	447.2	9.61776	447.2	9.7584	446.8	14.8922	446.8	15.6501	447.3	21.6321	447.3	21.4183	447	10.4901	447	9.75982
		447.8	2.08041	447.8	2.92146	448.4	4.9946	448.4	5.49109	448.2	9.71415	448.2	9.75136	447.8	14.5848	447.8	15.6388	448.3	20.754	448.3	21.4029	448	10.4887	448	9.75277
		448.8	2.1038	448.8	2.91935	449.4	5.3996	449.4	5.48713	449.2	9.50811	449.2	9.74431	448.8	14.9934	448.8	15.6275	449.3	21.2482	449.3	21.3874	449	9.86301	449	9.74572
		449.8	2.67273	449.8	2.91724	450.4	5.31089	450.4	5.48316	450.2	9.77649	450.2	9.73727	449.8	15.0627	449.8	15.6162	450.3	21.398	450.3	21.372	450	9.91584	450	9.73868
		450.8	2.14051	450.8	2.91513	451.4	5.48543	451.4	5.4792	451.2	9.81907	451.2	9.73024	450.8	14.9848	450.8	15.6049	451.3	20.7935	451.3	21.3565	451	10.8105	451	9.73165
		451.8	1.55199	451.8	2.91303	452.4	5.31917	452.4	5.47524	452.2	9.2773	452.2	9.72321	451.8	14.4646	451.8	15.5937	452.3	21.4119	452.3	21.3411	452	9.7604	452	9.72462
		452.8	2.9282	452.8	2.91092	453.4	5.5203	453.4	5.47129	453.2	9.32756	453.2	9.71619	452.8	14.6143	452.8	15.5824	453.3	20.8099	453.3	21.3257	453	9.74802	453	9.71759
		453.8	2.66038	453.8	2.90882	454.4	4.96633	454.4	5.46734	454.2	9.52302	454.2	9.70917	453.8	14.8753	453.8	15.5711	454.3	20.0837	454.3	21.3103	454	10.2956	454	9.71057
		454.8	2.07827	454.8	2.90672	455.4	5.25288	455.4	5.46339	455.2	9.08796	455.2	9.70216	454.8	15.1257	454.8	15.5599	455.3	20.9911	455.3	21.2949	455	10.2585	455	9.70356
		455.8	2.48492	455.8	2.90462	456.4	5.50647	456.4	5.45944	456.2	9.36992	456.2	9.69515	455.8	14.9042	455.8	15.5487	456.3	20.7956	456.3	21.2795	456	10.0099	456	9.69655
		456.8	2.10095	456.8	2.90252	457.4	5.05845	457.4	5.4555	457.2	9.42318	457.2	9.68814	456.8	14.5214	456.8	15.5374	457.3	20.5121	457.3	21.2641	457	9.95506	457	9.68954
		457.8	2.14646	457.8	2.90043	458.4	5.26599	458.4	5.45156	458.2	9.07802	458.2	9.68115	457.8	14.5868	457.8	15.5262	458.3	21.1297	458.3	21.2488	458	9.83258	458	9.68255
		458.8	2.49728	458.8	2.89833	459.4	5.33068	459.4	5.44762	459.2	9.41573	459.2	9.67415	458.8	14.6779	458.8	15.515	459.3	20.6258	459.3	21.2334	459	10.0327	459	9.67555
		459.8	1.82814	459.8	2.89624	460.4	4.91593	460.4	5.44368	460.2	9.09818	460.2	9.66717	459.8	14.688	459.8	15.5038	460.3	20.5971	460.3	21.2181	460	10.1808	460	9.66856
		460.8	1.64584	460.8	2.89414	461.4	4.94928	461.4	5.43975	461.2	9.06121	461.2	9.66018	460.8	14.9506	460.8	15.4926	461.3	20.8293	461.3	21.2028	461	10.0356	461	9.66158
		461.8	2.36789	461.8	2.89205	462.4	5.27064	462.4	5.43582	462.2	10.0012	462.2	9.6532	461.8	14.8207	461.8	15.4814	462.3	20.056	462.3	21.1874	462	9.88083	462	9.6546
		462.8	2.62901	462.8	2.88996	463.4	5.14675	463.4	5.4319	463.2	9.89648	463.2	9.64623	462.8	14.8928	462.8	15.4702	463.3	20.0017	463.3	21.1721	463	9.73641	463	9.64763
		463.8	1.96242	463.8	2.88788	464.4	5.36388	464.4	5.42797	464.2	9.14483	464.2	9.63926	463.8	14.4586	463.8	15.459	464.3	20.1944	464.3	21.1568	464	9.70891	464	9.64066
		464.8	2.42571	464.8	2.88579	465.4	5.38322	465.4	5.42405	465.2	9.36645	465.2	9.6323	464.8	14.3161	464.8	15.4479	465.3	20.3182	465.3	21.1416	465	10.2008	465	9.63369
		465.8	2.23854	465.8	2.88371	466.4	4.54136	466.4	5.42013	466.2	9.29191	466.2	9.62534	465.8	14.8449	465.8	15.4367	466.3	20.4012	466.3	21.1263	466	10.2604	466	9.62673
		466.8	2.19642	466.8	2.88162	467.4	4.24602	467.4	5.41622	467.2	9.37759	467.2	9.61839	466.8	15.1743	466.8	15.4256	467.3	21.0432	467.3	21.111	467	10.3318	467	9.61978
		467.8	2.59487	467.8	2.87954	468.4	4.53467	468.4	5.41231	468.2	9.34985	468.2	9.61144	467.8	14.2591	467.8	15.4144	468.3	20.9511	468.3	21.0958	468	10.0279	468	9.61283
		468.8	2.27454	468.8	2.87746	469.4	4.84118	469.4	5.4084	469.2	9.24286	469.2	9.6045	468.8	14.6129	468.8	15.4033	469.3	20.1416	469.3	21.0805	469	9.54369	469	9.60589
		469.8	1.81315	469.8	2.87538	470.4	5.51627	470.4	5.40449	470.2	9.22246	470.2	9.59756	469.8	14.8574	469.8	15.3921	470.3	20.5161	470.3	21.0653	470	9.47662	470	9.59895
		470.8	2.34327	470.8	2.87331	471.4	5.01467	471.4	5.40059	471.2	9.3149	471.2	9.59063	470.8	14.6895	470.8	15.381	471.3	20.5386	471.3	21.0501	471	10.1311	471	9.59202
		471.8	2.0286	471.8	2.87123	472.4	4.66705	472.4	5.39668	472.2	9.30653	472.2	9.5837	471.8	14.5178	471.8	15.3699	472.3	20.4118	472.3	21.0349	472	9.8174	472	9.58509
		472.8	2.04117	472.8	2.86916	473.4	4.92236	473.4	5.39279	473.2	9.30954	473.2	9.57678	472.8	14.894	472.8	15.3588	473.3	20.9115	473.3	21.0197	473	9.8627	473	9.57816
		473.8	2.80337	473.8	2.86708	474.4	4.79663	474.4	5.38889	474.2	9.28032	474.2	9.56986	473.8	14.8312	473.8	15.3477	474.3	20.2428	474.3	21.0045	474	9.38501	474	9.57124
		474.8	2.05141	474.8	2.86501	475.4	4.63922	475.4	5.385	475.2	9.30296	475.2	9.56295	474.8	14.7953	474.8	15.3366	475.3	20.0731	475.3	20.9893	475	8.95651	475	9.56433
		475.8	1.50337	475.8	2.86294	476.4	5.51204	476.4	5.38111	476.2	9.57068	476.2	9.55604	475.8	14.8957	475.8	15.3256	476.3	20.9248	476.3	20.9742	476	9.53315	476	9.55742
		476.8	1.93259	476.8	2.86088	477.4	5.65527	477.4	5.37722	477.2	9.46964	477.2	9.54914	476.8	14.8702	476.8	15.3145	477.3	20.8422	477.3	20.959	477	9.99333	477	9.55052
		477.8	1.79361	477.8	2.85881	478.4	4.66388	478.4	5.37334	478.2	9.51005	478.2	9.54224	477.8	14.759	477.8	15.3034	478.3	19.9624	478.3	20.9439	478	10.2206	478	9.54362
		478.8	1.90502	478.8	2.85674	479.4	4.65972	479.4	5.36946	479.2	9.26119	479.2	9.53535	478.8	14.6692	478.8	15.2924	479.3	20.2618	479.3	20.9288	479	10.1607	479	9.53673
		479.8	2.31521	479.8	2.85468	480.4	4.80019	480.4	5.36558	480.2	8.88443	480.2	9.52846	479.8	14.3583	479.8	15.2813	480.3	20.2619	480.3	20.9136	480	9.77992	480	9.52984
		480.8	2.24141	480.8	2.85262	481.4	4.93283	481.4	5.3617	481.2	9.12884	481.2	9.52158	480.8	14.8224	480.8	15.2703	481.3	20.2254	481.3	20.8985	481	9.91698	481	9.52295
		481.8	2.19462	481.8	2.85056	482.4	5.1384	482.4	5.35783	482.2	9.06684	482.2	9.5147	481.8	14.7865	481.8	15.2593	482.3	20.0364	482.3	20.8834	482	9.89012	482	9.51607
		482.8	2.27283	482.8	2.8485	483.4	4.92444	483.4	5.35396	483.2	9.02421	483.2	9.50783	482.8	15.1886	482.8	15.2482	483.3	19.6546	483.3	20.8684	483	10.0696	483	9.5092
		483.8	1.90525	483.8	2.84644	484.4	4.55721	484.4	5.35009	484.2	8.65649	484.2	9.50096	483.8	14.9265	483.8	15.2372	484.3	20.1731	484.3	20.8533	484	9.43616	484	9.50233
		484.8	2.03435	484.8	2.84439	485.4	4.89548	485.4	5.34623	485.2	8.71759	485.2	9.4941	484.8	13.9028	484.8	15.2262	485.3	20.9064	485.3	20.8382	485	9.10723	485	9.49547
		485.8	2.20504	485.8	2.84233	486.4	5.07497	486.4	5.34237	486.2	9.63909	486.2	9.48724	485.8	14.5301	485.8	15.2152	486.3	20.7022	486.3	20.8232	486	9.78399	486	9.48861
		486.8	1.9326	486.8	2.84028	487.4	4.50351	487.4	5.33851	487.2	9.42577	487.2	9.48038	486.8	14.7433	486.8	15.2042	487.3	20.2707	487.3	20.8081	487	10.4148	487	9.48176
		487.8	2.08857	487.8	2.83823	488.4	4.88782	488.4	5.33465	488.2	9.21248	488.2	9.47354	487.8	14.5746	487.8	15.1932	488.3	19.9805	488.3	20.7931	488	10.1941	488	9.47491
		488.8	1.96148	488.8	2.83618	489.4	4.56975	489.4	5.3308	489.2	8.9841	489.2	9.46669	488.8	14.5706	488.8	15.1823	489.3	19.7514	489.3	20.7781	489	10.0211	489	9.46806
		489.8	2.14252	489.8	2.83413	490.4	4.45656	490.4	5.32695	490.2	9.06457	490.2	9.45986	489.8	14.3673	489.8	15.1713	490.3	20.3514	490.3	20.7631	490	9.29986	490	9.46122
		490.8	2.15491	490.8	2.83208	491.4	5.19601	491.4	5.3231	491.2	9.27026	491.2	9.45302	490.8	14.3343	490.8	15.1603	491.3	20.3519	491.3	20.7481	491	9.49289	491	9.45439
		491.8	1.74584	491.8	2.83003	492.4	5.29904	492.4	5.31925	492.2	9.28801	492.2	9.44619	491.8	14.1862	491.8	15.1494	492.3	19.6142	492.3	20.7331	492	10.1781	492	9.44756
		492.8	1.91982	492.8	2.82799	493.4	4.89601	493.4	5.31541	493.2	8.62964	493.2	9.43937	492.8	14.2395	492.8	15.1384	493.3	19.9435	493.3	20.7181	493	8.96088	493	9.44074
		493.8	2.78643	493.8	2.82595	494.4	4.66669	494.4	5.31157	494.2	8.66461	494.2	9.43255	493.8	14.1756	493.8	15.1275	494.3	20.0502	494.3	20.7031	494	8.87573	494	9.43392
		494.8	2.03953	494.8	2.82391	495.4	4.47602	495.4	5.30773	495.2	9.48931	495.2	9.42574	494.8	13.9939	494.8	15.1166	495.3	19.8061	495.3	20.6882	495	9.50879	495	9.4271
		495.8	2.00839	495.8	2.82187	496.4	4.7544	496.4	5.3039	496.2	9.54809	496.2	9.41893	495.8	14.6175	495.8	15.1057	496.3	19.7261	496.3	20.6732	496	9.50581	496	9.42029
		496.8	2.75595	496.8	2.81983	497.4	4.91474	497.4	5.30007	497.2	9.07254	497.2	9.41213	496.8	14.9545	496.8	15.0948	497.3	20.2579	497.3	20.6583	497	9.96115	497	9.41349
		497.8	1.95766	497.8	2.81779	498.4	4.90712	498.4	5.29624	498.2	8.9287	498.2	9.40533	497.8	14.5168	497.8	15.0839	498.3	20.0054	498.3	20.6434	498	9.60608	498	9.40669
		498.8	2.05212	498.8	2.81576	499.4	5.16421	499.4	5.29242	499.2	8.50986	499.2	9.39853	498.8	14.3108	498.8	15.073	499.3	20.0101	499.3	20.6285	499	9.62105	499	9.39989
		499.8	2.51075	499.8	2.81372	500.4	5.05403	500.4	5.28859	500.2	8.55996	500.2	9.39175	499.8	14.3624	499.8	15.0621	500.3	19.8148	500.3	20.6136	500	9.8721	500	9.3931
		500.8	1.6979	500.8	2.81169	501.4	4.64327	501.4	5.28477	501.2	9.14437	501.2	9.38496	500.8	14.0664	500.8	15.0512	501.3	20.3251	501.3	20.5987	501	9.64498	501	9.38632
		501.8	1.70354	501.8	2.80966	502.4	4.72558	502.4	5.28095	502.2	8.74121	502.2	9.37818	501.8	14.7212	501.8	15.0403	502.3	20.0346	502.3	20.5838	502	9.58607	502	9.37954
		502.8	2.17041	502.8	2.80763	503.4	4.75159	503.4	5.27714	503.2	9.08475	503.2	9.37141	502.8	14.1608	502.8	15.0295	503.3	19.417	503.3	20.5689	503	9.1272	503	9.37276
		503.8	1.99415	503.8	2.8056	504.4	5.16166	504.4	5.27333	504.2	9.01421	504.2	9.36464	503.8	13.9029	503.8	15.0186	504.3	19.9594	504.3	20.5541	504	9.50772	504	9.36599
		504.8	1.74511	504.8	2.80357	505.4	5.15026	505.4	5.26952	505.2	8.94433	505.2	9.35787	504.8	14.1999	504.8	15.0077	505.3	20.6008	505.3	20.5392	505	9.88283	505	9.35923
		505.8	2.03241	505.8	2.80155	506.4	4.98473	506.4	5.26571	506.2	9.21254	506.2	9.35111	505.8	14.0376	505.8	14.9969	506.3	20.4008	506.3	20.5244	506	9.85941	506	9.35247
		506.8	1.84308	506.8	2.79953	507.4	4.86997	507.4	5.26191	507.2	8.72502	507.2	9.34436	506.8	14.2288	506.8	14.9861	507.3	19.718	507.3	20.5096	507	10.1804	507	9.34571
		507.8	1.69811	507.8	2.7975	508.4	4.85442	508.4	5.25811	508.2	8.67322	508.2	9.33761	507.8	14.4201	507.8	14.9752	508.3	19.5119	508.3	20.4948	508	9.55952	508	9.33896
		508.8	2.12299	508.8	2.79548	509.4	5.05604	509.4	5.25431	509.2	9.45682	509.2	9.33087	508.8	14.2169	508.8	14.9644	509.3	19.6125	509.3	20.4799	509	9.454	509	9.33221
		509.8	1.68372	509.8	2.79346	510.4	5.15577	510.4	5.25051	510.2	9.1111	510.2	9.32412	509.8	13.9319	509.8	14.9536	510.3	19.7569	510.3	20.4652	510	9.80194	510	9.32547
		510.8	2.12118	510.8	2.79145	511.4	4.99328	511.4	5.24672	511.2	8.67412	511.2	9.31739	510.8	14.2174	510.8	14.9428	511.3	19.8656	511.3	20.4504	511	9.49826	511	9.31874
		511.8	2.1526	511.8	2.78943	512.4	4.84237	512.4	5.24293	512.2	8.99582	512.2	9.31066	511.8	14.3558	511.8	14.932	512.3	19.9377	512.3	20.4356	512	9.59493	512	9.31201
		512.8	1.66969	512.8	2.78741	513.4	4.80167	513.4	5.23914	513.2	9.4033	513.2	9.30393	512.8	14.2948	512.8	14.9212	513.3	20.0359	513.3	20.4208	513	9.53964	513	9.30528
		513.8	2.0151	513.8	2.7854	514.4	5.09875	514.4	5.23536	514.2	9.28891	514.2	9.29721	513.8	14.5777	513.8	14.9105	514.3	19.7026	514.3	20.4061	514	9.27157	514	9.29856
		514.8	2.45236	514.8	2.78339	515.4	5.46212	515.4	5.23158	515.2	9.68068	515.2	9.2905	514.8	14.3744	514.8	14.8997	515.3	19.7113	515.3	20.3913	515	9.85621	515	9.29184
		515.8	1.59835	515.8	2.78138	516.4	4.74579	516.4	5.2278	516.2	9.11779	516.2	9.28379	515.8	14.2903	515.8	14.8889	516.3	20.0629	516.3	20.3766	516	10.0331	516	9.28513
		516.8	1.61182	516.8	2.77937	517.4	4.7396	517.4	5.22402	517.2	8.61517	517.2	9.27708	516.8	14.3326	516.8	14.8782	517.3	19.9739	517.3	20.3619	517	9.72075	517	9.27842
		517.8	2.34655	517.8	2.77736	518.4	4.35868	518.4	5.22025	518.2	9.05562	518.2	9.27038	517.8	14.2576	517.8	14.8674	518.3	19.7501	518.3	20.3472	518	9.8259	518	9.27172
		518.8	2.14947	518.8	2.77536	519.4	4.87208	519.4	5.21648	519.2	9.59066	519.2	9.26368	518.8	14.2527	518.8	14.8567	519.3	20.0775	519.3	20.3325	519	10.122	519	9.26502
		519.8	2.48097	519.8	2.77335	520.4	5.49679	520.4	5.21271	520.2	9.17907	520.2	9.25699	519.8	14.3424	519.8	14.846	520.3	19.7639	520.3	20.3178	520	9.88316	520	9.25833
		520.8	2.22782	520.8	2.77135	521.4	5.41203	521.4	5.20895	521.2	9.0921	521.2	9.25031	520.8	14.201	520.8	14.8352	521.3	19.6474	521.3	20.3031	521	9.70491	521	9.25164
		521.8	2.12446	521.8	2.76935	522.4	5.12039	522.4	5.20518	522.2	9.18705	522.2	9.24362	521.8	14.2863	521.8	14.8245	522.3	19.9276	522.3	20.2885	522	9.43488	522	9.24496
		522.8	2.58273	522.8	2.76735	523.4	5.13639	523.4	5.20142	523.2	8.64435	523.2	9.23695	522.8	14.6278	522.8	14.8138	523.3	19.4867	523.3	20.2738	523	9.87021	523	9.23828
		523.8	2.02119	523.8	2.76535	524.4	4.8062	524.4	5.19767	524.2	8.74043	524.2	9.23027	523.8	13.9639	523.8	14.8031	524.3	19.2063	524.3	20.2592	524	10.8652	524	9.23161
		524.8	1.30913	524.8	2.76335	525.4	4.56659	525.4	5.19391	525.2	8.82483	525.2	9.22361	524.8	13.6597	524.8	14.7924	525.3	19.1825	525.3	20.2445	525	9.61389	525	9.22494
		525.8	2.02343	525.8	2.76135	526.4	5.19737	526.4	5.19016	526.2	8.71964	526.2	9.21694	525.8	14.1458	525.8	14.7817	526.3	19.8888	526.3	20.2299	526	9.26611	526	9.21828
		526.8	1.95385	526.8	2.75936	527.4	5.30718	527.4	5.18641	527.2	8.87058	527.2	9.21029	526.8	13.8973	526.8	14.7711	527.3	19.5455	527.3	20.2153	527	9.73588	527	9.21162
		527.8	1.48498	527.8	2.75736	528.4	5.06997	528.4	5.18266	528.2	8.821	528.2	9.20363	527.8	13.6136	527.8	14.7604	528.3	19.2959	528.3	20.2007	528	9.14423	528	9.20496
		528.8	1.90965	528.8	2.75537	529.4	5.36846	529.4	5.17892	529.2	8.43771	529.2	9.19699	528.8	14.3578	528.8	14.7497	529.3	19.6351	529.3	20.1861	529	9.68033	529	9.19831
		529.8	2.01696	529.8	2.75338	530.4	5.07945	530.4	5.17518	530.2	8.68005	530.2	9.19034	529.8	14.6518	529.8	14.7391	530.3	19.6975	530.3	20.1715	530	10.2391	530	9.19167
		530.8	1.99068	530.8	2.75139	531.4	5.04213	531.4	5.17144	531.2	8.97713	531.2	9.1837	530.8	14.306	530.8	14.7284	531.3	19.5079	531.3	20.1569	531	9.50191	531	9.18503
		531.8	1.97714	531.8	2.74941	532.4	5.29594	532.4	5.16771	532.2	9.34808	532.2	9.17707	531.8	14.6218	531.8	14.7178	532.3	19.4091	532.3	20.1424	532	9.27433	532	9.1784
		532.8	2.22365	532.8	2.74742	533.4	5.22712	533.4	5.16397	533.2	9.16951	533.2	9.17044	532.8	13.8722	532.8	14.7071	533.3	19.3441	533.3	20.1278	533	9.3466	533	9.17177
		533.8	2.29847	533.8	2.74544	534.4	5.1672	534.4	5.16024	534.2	8.86467	534.2	9.16382	533.8	13.9369	533.8	14.6965	534.3	19.2994	534.3	20.1133	534	9.17302	534	9.16514
		534.8	2.09756	534.8	2.74345	535.4	4.69584	535.4	5.15652	535.2	8.14191	535.2	9.1572	534.8	14.2043	534.8	14.6859	535.3	19.0685	535.3	20.0988	535	9.12738	535	9.15852
		535.8	1.89033	535.8	2.74147	536.4	5.01819	536.4	5.15279	536.2	8.86223	536.2	9.15058	535.8	13.5444	535.8	14.6753	536.3	19.1902	536.3	20.0843	536	9.58432	536	9.15191
		536.8	1.7652	536.8	2.73949	537.4	4.94396	537.4	5.14907	537.2	9.43769	537.2	9.14397	536.8	13.6138	536.8	14.6647	537.3	19.4192	537.3	20.0697	537	9.22629	537	9.14529
		537.8	1.94626	537.8	2.73751	538.4	4.45421	538.4	5.14535	538.2	8.6705	538.2	9.13737	537.8	13.9327	537.8	14.6541	538.3	19.6087	538.3	20.0552	538	9.12813	538	9.13869
		538.8	2.1692	538.8	2.73553	539.4	4.92436	539.4	5.14163	539.2	8.87542	539.2	9.13077	538.8	13.8904	538.8	14.6435	539.3	19.448	539.3	20.0408	539	9.63074	539	9.13209
		539.8	1.92953	539.8	2.73356	540.4	5.35066	540.4	5.13792	540.2	8.84538	540.2	9.12417	539.8	13.8758	539.8	14.6329	540.3	19.2886	540.3	20.0263	540	9.28962	540	9.12549
		540.8	2.49942	540.8	2.73158	541.4	5.17404	541.4	5.13421	541.2	8.12786	541.2	9.11758	540.8	13.6999	540.8	14.6224	541.3	19.166	541.3	20.0118	541	9.78396	541	9.1189
		541.8	2.0487	541.8	2.72961	542.4	5.33862	542.4	5.1305	542.2	8.55963	542.2	9.11099	541.8	13.3879	541.8	14.6118	542.3	18.7007	542.3	19.9974	542	9.96728	542	9.11231
		542.8	1.64107	542.8	2.72764	543.4	5.35744	543.4	5.12679	543.2	9.52457	543.2	9.10441	542.8	13.9494	542.8	14.6013	543.3	19.5098	543.3	19.9829	543	9.38421	543	9.10573
		543.8	2.22739	543.8	2.72567	544.4	4.99532	544.4	5.12309	544.2	9.06285	544.2	9.09784	543.8	14.149	543.8	14.5907	544.3	19.4346	544.3	19.9685	544	9.25062	544	9.09915
		544.8	1.92035	544.8	2.7237	545.4	5.1856	545.4	5.11939	545.2	8.91224	545.2	9.09127	544.8	13.472	544.8	14.5802	545.3	19.3644	545.3	19.9541	545	9.36455	545	9.09258
		545.8	1.35611	545.8	2.72173	546.4	5.14666	546.4	5.11569	546.2	8.8931	546.2	9.0847	545.8	13.2797	545.8	14.5696	546.3	19.591	546.3	19.9396	546	9.39455	546	9.08601
		546.8	1.68961	546.8	2.71977	547.4	5.14351	547.4	5.112	547.2	8.25557	547.2	9.07814	546.8	13.9077	546.8	14.5591	547.3	19.2181	547.3	19.9252	547	9.68354	547	9.07945
		547.8	1.71622	547.8	2.7178	548.4	4.77515	548.4	5.1083	548.2	8.22966	548.2	9.07158	547.8	13.7093	547.8	14.5486	548.3	19.0005	548.3	19.9109	548	9.82513	548	9.07289
		548.8	1.53674	548.8	2.71584	549.4	4.69252	549.4	5.10461	549.2	8.72777	549.2	9.06503	548.8	13.6998	548.8	14.5381	549.3	19.4899	549.3	19.8965	549	8.93482	549	9.06634
		549.8	1.58248	549.8	2.71388	550.4	5.31942	550.4	5.10093	550.2	8.94387	550.2	9.05848	549.8	14.2412	549.8	14.5276	550.3	19.7342	550.3	19.8821	550	9.16204	550	9.05979
		550.8	1.86999	550.8	2.71192	551.4	5.32597	551.4	5.09724	551.2	9.15725	551.2	9.05193	550.8	14.2939	550.8	14.5171	551.3	19.317	551.3	19.8677	551	9.56382	551	9.05324
		551.8	1.70552	551.8	2.70996	552.4	5.04795	552.4	5.09356	552.2	8.74443	552.2	9.0454	551.8	13.9787	551.8	14.5066	552.3	19.0163	552.3	19.8534	552	9.06896	552	9.0467
		552.8	2.12878	552.8	2.708	553.4	4.9239	553.4	5.08988	553.2	8.40838	553.2	9.03886	552.8	13.7668	552.8	14.4961	553.3	19.123	553.3	19.839	553	9.93696	553	9.04017
		553.8	2.43604	553.8	2.70604	554.4	4.95539	554.4	5.0862	554.2	8.98428	554.2	9.03233	553.8	13.5659	553.8	14.4857	554.3	19.065	554.3	19.8247	554	9.94554	554	9.03364
		554.8	2.19357	554.8	2.70409	555.4	5.14825	555.4	5.08253	555.2	9.55535	555.2	9.02581	554.8	14.1324	554.8	14.4752	555.3	19.7172	555.3	19.8104	555	8.93502	555	9.02711
		555.8	2.36088	555.8	2.70214	556.4	5.04863	556.4	5.07886	556.2	9.15852	556.2	9.01929	555.8	14.1169	555.8	14.4647	556.3	19.6759	556.3	19.7961	556	9.28277	556	9.02059
		556.8	2.25966	556.8	2.70018	557.4	4.94821	557.4	5.07519	557.2	8.77618	557.2	9.01277	556.8	13.4625	556.8	14.4543	557.3	19.4028	557.3	19.7818	557	9.56347	557	9.01408
		557.8	2.16017	557.8	2.69823	558.4	5.25674	558.4	5.07152	558.2	8.58817	558.2	9.00626	557.8	13.2197	557.8	14.4439	558.3	19.4465	558.3	19.7675	558	9.10232	558	9.00757
		558.8	2.28328	558.8	2.69628	559.4	4.54865	559.4	5.06786	559.2	8.50115	559.2	8.99976	558.8	13.7705	558.8	14.4334	559.3	19.422	559.3	19.7532	559	9.50043	559	9.00106
		559.8	1.95335	559.8	2.69434	560.4	4.46457	560.4	5.0642	560.2	8.75034	560.2	8.99326	559.8	14.0027	559.8	14.423	560.3	18.9786	560.3	19.7389	560	9.51496	560	8.99456
		560.8	2.24099	560.8	2.69239	561.4	5.165	561.4	5.06054	561.2	8.94899	561.2	8.98676	560.8	13.7376	560.8	14.4126	561.3	18.9859	561.3	19.7247	561	9.11728	561	8.98806
		561.8	2.33989	561.8	2.69045	562.4	5.13663	562.4	5.05689	562.2	8.50954	562.2	8.98027	561.8	13.6904	561.8	14.4022	562.3	19.0709	562.3	19.7104	562	9.41636	562	8.98157
		562.8	2.21576	562.8	2.6885	563.4	5.38543	563.4	5.05323	563.2	8.61512	563.2	8.97378	562.8	13.7811	562.8	14.3918	563.3	19.0946	563.3	19.6962	563	9.8315	563	8.97508
		563.8	1.85873	563.8	2.68656	564.4	4.9942	564.4	5.04958	564.2	8.45157	564.2	8.9673	563.8	13.8659	563.8	14.3814	564.3	19.5161	564.3	19.682	564	9.14288	564	8.9686
		564.8	1.63133	564.8	2.68462	565.4	4.82478	565.4	5.04594	565.2	8.27519	565.2	8.96082	564.8	13.6529	564.8	14.371	565.3	19.2422	565.3	19.6678	565	9.10173	565	8.96212
		565.8	1.91997	565.8	2.68268	566.4	4.94864	566.4	5.04229	566.2	8.77102	566.2	8.95435	565.8	13.5002	565.8	14.3606	566.3	18.8269	566.3	19.6536	566	9.55275	566	8.95564
		566.8	2.01856	566.8	2.68074	567.4	5.03	567.4	5.03865	567.2	8.43758	567.2	8.94788	566.8	13.8429	566.8	14.3502	567.3	18.7735	567.3	19.6394	567	9.29939	567	8.94918
		567.8	1.61943	567.8	2.67881	568.4	5.05211	568.4	5.03501	568.2	8.56067	568.2	8.94142	567.8	13.6528	567.8	14.3399	568.3	18.8525	568.3	19.6252	568	9.62661	568	8.94271
		568.8	1.80991	568.8	2.67687	569.4	5.10621	569.4	5.03137	569.2	8.59787	569.2	8.93496	568.8	13.0901	568.8	14.3295	569.3	18.7692	569.3	19.611	569	9.53087	569	8.93625
		569.8	2.20524	569.8	2.67494	570.4	4.86971	570.4	5.02774	570.2	8.38487	570.2	8.92851	569.8	13.3624	569.8	14.3191	570.3	19.3125	570.3	19.5968	570	9.13978	570	8.9298
		570.8	2.58304	570.8	2.67301	571.4	4.94038	571.4	5.02411	571.2	8.4414	571.2	8.92206	570.8	13.7183	570.8	14.3088	571.3	19.1067	571.3	19.5827	571	10.0427	571	8.92335
		571.8	2.11719	571.8	2.67107	572.4	4.89605	572.4	5.02048	572.2	9.04016	572.2	8.91561	571.8	13.9583	571.8	14.2985	572.3	18.9162	572.3	19.5685	572	9.83768	572	8.9169
		572.8	1.5578	572.8	2.66915	573.4	4.39443	573.4	5.01685	573.2	8.44854	573.2	8.90917	572.8	13.6017	572.8	14.2881	573.3	19.5028	573.3	19.5544	573	8.82138	573	8.91046
		573.8	1.8763	573.8	2.66722	574.4	4.81601	574.4	5.01323	574.2	8.44867	574.2	8.90274	573.8	12.7346	573.8	14.2778	574.3	19.2952	574.3	19.5403	574	8.9332	574	8.90402
		574.8	2.03966	574.8	2.66529	575.4	5.14401	575.4	5.0096	575.2	8.7296	575.2	8.89631	574.8	13.2246	574.8	14.2675	575.3	18.9274	575.3	19.5262	575	8.98974	575	8.89759
		575.8	2.06258	575.8	2.66337	576.4	4.29276	576.4	5.00599	576.2	8.74539	576.2	8.88988	575.8	13.8186	575.8	14.2572	576.3	19.3015	576.3	19.512	576	9.04562	576	8.89116
		576.8	2.29053	576.8	2.66144	577.4	4.52604	577.4	5.00237	577.2	9.02299	577.2	8.88346	576.8	13.1238	576.8	14.2469	577.3	19.0673	577.3	19.498	577	9.01168	577	8.88474
		577.8	2.02739	577.8	2.65952	578.4	4.44823	578.4	4.99876	578.2	8.75384	578.2	8.87704	577.8	12.9959	577.8	14.2366	578.3	19.122	578.3	19.4839	578	9.26914	578	8.87832
		578.8	1.92209	578.8	2.6576	579.4	4.69025	579.4	4.99515	579.2	8.16277	579.2	8.87063	578.8	13.5867	578.8	14.2263	579.3	19.6826	579.3	19.4698	579	8.91023	579	8.87191
		579.8	1.90333	579.8	2.65568	580.4	5.08046	580.4	4.99154	580.2	7.84791	580.2	8.86422	579.8	13.4855	579.8	14.216	580.3	19.3912	580.3	19.4557	580	9.09227	580	8.8655
		580.8	1.88768	580.8	2.65376	581.4	5.13909	581.4	4.98793	581.2	8.21043	581.2	8.85782	580.8	13.564	580.8	14.2058	581.3	18.848	581.3	19.4417	581	8.94849	581	8.8591
		581.8	2.03852	581.8	2.65184	582.4	5.08319	582.4	4.98433	582.2	8.75924	582.2	8.85142	581.8	13.6363	581.8	14.1955	582.3	19.3333	582.3	19.4276	582	8.89499	582	8.8527
		582.8	2.04774	582.8	2.64993	583.4	4.67365	583.4	4.98073	583.2	8.65829	583.2	8.84503	582.8	13.553	582.8	14.1853	583.3	19.5722	583.3	19.4136	583	8.98391	583	8.8463
		583.8	1.52491	583.8	2.64801	584.4	4.71064	584.4	4.97713	584.2	8.47992	584.2	8.83864	583.8	13.3333	583.8	14.175	584.3	19.2572	584.3	19.3996	584	8.72725	584	8.83991
		584.8	2.07865	584.8	2.6461	585.4	4.39145	585.4	4.97354	585.2	8.04259	585.2	8.83225	584.8	13.6127	584.8	14.1648	585.3	19.2282	585.3	19.3856	585	8.85653	585	8.83353
		585.8	2.42232	585.8	2.64419	586.4	4.49145	586.4	4.96994	586.2	9.03383	586.2	8.82587	585.8	13.5193	585.8	14.1545	586.3	19.0172	586.3	19.3716	586	9.02925	586	8.82715
		586.8	2.24682	586.8	2.64228	587.4	4.89473	587.4	4.96635	587.2	9.22544	587.2	8.8195	586.8	13.2567	586.8	14.1443	587.3	18.7464	587.3	19.3576	587	9.07523	587	8.82077
		587.8	2.19921	587.8	2.64037	588.4	4.63199	588.4	4.96277	588.2	8.34314	588.2	8.81313	587.8	12.9446	587.8	14.1341	588.3	19.0925	588.3	19.3436	588	9.15341	588	8.8144
		588.8	2.04244	588.8	2.63846	589.4	4.43041	589.4	4.95918	589.2	8.66704	589.2	8.80676	588.8	12.8863	588.8	14.1239	589.3	18.6563	589.3	19.3296	589	9.27233	589	8.80803
		589.8	1.97271	589.8	2.63656	590.4	4.4036	590.4	4.9556	590.2	8.64259	590.2	8.8004	589.8	13.1096	589.8	14.1137	590.3	18.8692	590.3	19.3157	590	9.03814	590	8.80167
		590.8	1.98925	590.8	2.63465	591.4	4.59396	591.4	4.95202	591.2	8.5703	591.2	8.79404	590.8	13.2605	590.8	14.1035	591.3	19.239	591.3	19.3017	591	8.68058	591	8.79531
		591.8	1.60247	591.8	2.63275	592.4	5.12523	592.4	4.94844	592.2	8.59727	592.2	8.78769	591.8	13.4635	591.8	14.0933	592.3	19.0554	592.3	19.2878	592	9.25125	592	8.78896
		592.8	1.46307	592.8	2.63085	593.4	4.829	593.4	4.94487	593.2	8.63703	593.2	8.78134	592.8	13.8382	592.8	14.0831	593.3	19.1418	593.3	19.2738	593	9.30672	593	8.78261
		593.8	2.23315	593.8	2.62895	594.4	4.17589	594.4	4.9413	594.2	8.47147	594.2	8.775	593.8	13.9669	593.8	14.073	594.3	19.079	594.3	19.2599	594	9.19121	594	8.77627
		594.8	2.09559	594.8	2.62705	595.4	4.45799	595.4	4.93773	595.2	8.24128	595.2	8.76866	594.8	13.102	594.8	14.0628	595.3	18.6768	595.3	19.246	595	9.51164	595	8.76993
		595.8	1.41201	595.8	2.62515	596.4	4.56186	596.4	4.93416	596.2	8.27745	596.2	8.76233	595.8	13.7137	595.8	14.0526	596.3	19.0123	596.3	19.2321	596	8.97464	596	8.76359
		596.8	2.00985	596.8	2.62326	597.4	4.76939	597.4	4.9306	597.2	8.40547	597.2	8.756	596.8	13.5889	596.8	14.0425	597.3	19.0043	597.3	19.2182	597	8.56882	597	8.75726
		597.8	2.18426	597.8	2.62136	598.4	5.3688	598.4	4.92703	598.2	8.80462	598.2	8.74967	597.8	12.943	597.8	14.0323	598.3	18.4959	598.3	19.2043	598	9.23022	598	8.75094
		598.8	2.05837	598.8	2.61947	599.4	4.85251	599.4	4.92348	599.2	8.44697	599.2	8.74335	598.8	13.3886	598.8	14.0222	599.3	19.1215	599.3	19.1904	599	9.30153	599	8.74462
		599.8	2.28029	599.8	2.61757	600.4	4.43987	600.4	4.91992	600.2	8.35783	600.2	8.73704	599.8	13.6417	599.8	14.0121	600.3	19.4223	600.3	19.1766	600	9.19565	600	8.7383
		600.8	1.90778	600.8	2.61568	601.4	4.2272	601.4	4.91637	601.2	8.57183	601.2	8.73073	600.8	13.3829	600.8	14.002	601.3	19.0523	601.3	19.1627	601	9.71013	601	8.73199
		601.8	1.40465	601.8	2.61379	602.4	3.94053	602.4	4.91281	602.2	8.41665	602.2	8.72442	601.8	13.2852	601.8	13.9918	602.3	19.2604	602.3	19.1489	602	8.75052	602	8.72568
		602.8	1.75381	602.8	2.61191	603.4	4.2769	603.4	4.90927	603.2	8.73165	603.2	8.71812	602.8	12.8325	602.8	13.9817	603.3	19.3187	603.3	19.1351	603	8.33944	603	8.71938
		603.8	2.08022	603.8	2.61002	604.4	4.30137	604.4	4.90572	604.2	8.68372	604.2	8.71182	603.8	13.0284	603.8	13.9716	604.3	19.201	604.3	19.1212	604	9.43862	604	8.71308
		604.8	1.71826	604.8	2.60813	605.4	3.93667	605.4	4.90218	605.2	8.51288	605.2	8.70553	604.8	13.5211	604.8	13.9615	605.3	19.0865	605.3	19.1074	605	9.35817	605	8.70679
		605.8	1.97165	605.8	2.60625	606.4	4.03273	606.4	4.89863	606.2	8.26125	606.2	8.69924	605.8	13.2593	605.8	13.9515	606.3	19.2119	606.3	19.0936	606	9.01825	606	8.7005
		606.8	2.11894	606.8	2.60437	607.4	5.08203	607.4	4.8951	607.2	7.97357	607.2	8.69295	606.8	13.0566	606.8	13.9414	607.3	18.9177	607.3	19.0798	607	9.17519	607	8.69421
		607.8	1.91102	607.8	2.60249	608.4	4.58056	608.4	4.89156	608.2	8.41094	608.2	8.68668	607.8	13.6182	607.8	13.9313	608.3	18.7176	608.3	19.066	608	8.98073	608	8.68793
		608.8	1.87122	608.8	2.60061	609.4	4.69903	609.4	4.88803	609.2	8.88372	609.2	8.6804	608.8	13.4897	608.8	13.9212	609.3	19.0744	609.3	19.0523	609	9.02417	609	8.68166
		609.8	2.2714	609.8	2.59873	610.4	5.36754	610.4	4.8845	610.2	8.65077	610.2	8.67413	609.8	13.0122	609.8	13.9112	610.3	18.8674	610.3	19.0385	610	9.17888	610	8.67538
		610.8	2.45367	610.8	2.59685	611.4	4.8858	611.4	4.88097	611.2	8.10589	611.2	8.66787	610.8	13.3975	610.8	13.9011	611.3	18.8185	611.3	19.0248	611	9.02825	611	8.66912
		611.8	2.48734	611.8	2.59498	612.4	4.45538	612.4	4.87744	612.2	8.30243	612.2	8.6616	611.8	12.8542	611.8	13.8911	612.3	18.6869	612.3	19.011	612	9.6326	612	8.66286
		612.8	2.04012	612.8	2.5931	613.4	4.65426	613.4	4.87392	613.2	8.21497	613.2	8.65535	612.8	13.12	612.8	13.8811	613.3	18.3622	613.3	18.9973	613	9.4268	613	8.6566
		613.8	1.85502	613.8	2.59123	614.4	3.92727	614.4	4.8704	614.2	8.10441	614.2	8.6491	613.8	13.602	613.8	13.871	614.3	18.8145	614.3	18.9836	614	8.70806	614	8.65035
		614.8	1.9807	614.8	2.58936	615.4	4.14251	615.4	4.86688	615.2	8.36089	615.2	8.64285	614.8	12.7593	614.8	13.861	615.3	19.5652	615.3	18.9698	615	9.05071	615	8.6441
		615.8	1.43182	615.8	2.58749	616.4	5.05716	616.4	4.86336	616.2	8.19669	616.2	8.6366	615.8	12.8108	615.8	13.851	616.3	19.184	616.3	18.9561	616	9.50841	616	8.63785
		616.8	1.69127	616.8	2.58562	617.4	4.59711	617.4	4.85985	617.2	8.18037	617.2	8.63037	616.8	13.3988	616.8	13.841	617.3	18.8485	617.3	18.9425	617	8.9546	617	8.63161
		617.8	2.36052	617.8	2.58375	618.4	4.58717	618.4	4.85634	618.2	8.58903	618.2	8.62413	617.8	12.94	617.8	13.831	618.3	18.5	618.3	18.9288	618	8.89239	618	8.62538
		618.8	1.94351	618.8	2.58188	619.4	4.88488	619.4	4.85283	619.2	8.76581	619.2	8.6179	618.8	13.471	618.8	13.821	619.3	18.4832	619.3	18.9151	619	8.92363	619	8.61915
		619.8	1.45457	619.8	2.58002	620.4	4.44219	620.4	4.84933	620.2	8.38924	620.2	8.61168	619.8	13.6484	619.8	13.811	620.3	18.6337	620.3	18.9014	620	8.93736	620	8.61292
		620.8	2.05822	620.8	2.57815	621.4	4.482	621.4	4.84582	621.2	8.2753	621.2	8.60546	620.8	13.597	620.8	13.8011	621.3	19.0931	621.3	18.8878	621	9.37207	621	8.6067
		621.8	2.03357	621.8	2.57629	622.4	5.27381	622.4	4.84232	622.2	8.16269	622.2	8.59924	621.8	13.4224	621.8	13.7911	622.3	18.9677	622.3	18.8741	622	9.68935	622	8.60048
		622.8	1.83038	622.8	2.57443	623.4	5.15476	623.4	4.83883	623.2	8.18967	623.2	8.59303	622.8	13.6375	622.8	13.7811	623.3	18.9039	623.3	18.8605	623	9.26941	623	8.59427
		623.8	1.53524	623.8	2.57257	624.4	4.36701	624.4	4.83533	624.2	8.56624	624.2	8.58682	623.8	13.9334	623.8	13.7712	624.3	18.8332	624.3	18.8469	624	8.99433	624	8.58806
		624.8	1.59266	624.8	2.57071	625.4	4.30732	625.4	4.83184	625.2	8.61278	625.2	8.58062	624.8	13.8033	624.8	13.7612	625.3	18.5017	625.3	18.8333	625	9.17285	625	8.58186
		625.8	1.87288	625.8	2.56886	626.4	4.42156	626.4	4.82835	626.2	8.5666	626.2	8.57442	625.8	13.1613	625.8	13.7513	626.3	19.3476	626.3	18.8197	626	9.01312	626	8.57566
		626.8	2.18141	626.8	2.567	627.4	4.786	627.4	4.82486	627.2	8.43427	627.2	8.56823	626.8	12.7768	626.8	13.7413	627.3	19.1051	627.3	18.8061	627	9.36996	627	8.56947
		627.8	2.15772	627.8	2.56515	628.4	5.24112	628.4	4.82138	628.2	8.19226	628.2	8.56204	627.8	13.302	627.8	13.7314	628.3	18.3358	628.3	18.7925	628	9.11643	628	8.56328
		628.8	1.88866	628.8	2.56329	629.4	4.90888	629.4	4.81789	629.2	8.46547	629.2	8.55585	628.8	13.6739	628.8	13.7215	629.3	18.3411	629.3	18.7789	629	9.05445	629	8.55709
		629.8	1.53735	629.8	2.56144	630.4	4.68518	630.4	4.81441	630.2	8.88663	630.2	8.54967	629.8	13.6527	629.8	13.7116	630.3	18.4816	630.3	18.7653	630	9.35089	630	8.55091
		630.8	1.57831	630.8	2.55959	631.4	4.92216	631.4	4.81094	631.2	8.58848	631.2	8.5435	630.8	13.6394	630.8	13.7017	631.3	18.1571	631.3	18.7518	631	8.87852	631	8.54473
		631.8	2.28596	631.8	2.55774	632.4	4.69032	632.4	4.80746	632.2	8.47043	632.2	8.53733	631.8	13.447	631.8	13.6918	632.3	18.4738	632.3	18.7382	632	8.77901	632	8.53856
		632.8	2.59837	632.8	2.55589	633.4	4.59657	633.4	4.80399	633.2	8.19152	633.2	8.53116	632.8	13.2844	632.8	13.6819	633.3	18.7433	633.3	18.7247	633	9.27152	633	8.53239
		633.8	1.67343	633.8	2.55405	634.4	4.83061	634.4	4.80052	634.2	7.97333	634.2	8.525	633.8	13.5189	633.8	13.672	634.3	18.8305	634.3	18.7112	634	9.16637	634	8.52623
		634.8	1.69035	634.8	2.5522	635.4	4.29277	635.4	4.79705	635.2	8.13161	635.2	8.51884	634.8	13.4221	634.8	13.6621	635.3	18.7679	635.3	18.6977	635	9.04422	635	8.52007
		635.8	1.77518	635.8	2.55036	636.4	3.95458	636.4	4.79358	636.2	8.0499	636.2	8.51269	635.8	13.3698	635.8	13.6523	636.3	18.0751	636.3	18.6842	636	9.33736	636	8.51392
		636.8	1.89037	636.8	2.54852	637.4	4.83317	637.4	4.79012	637.2	8.03315	637.2	8.50654	636.8	13.3639	636.8	13.6424	637.3	17.9767	637.3	18.6707	637	9.38462	637	8.50777
		637.8	2.06359	637.8	2.54668	638.4	4.64749	638.4	4.78666	638.2	8.19486	638.2	8.50039	637.8	13.9961	637.8	13.6326	638.3	18.523	638.3	18.6572	638	9.10463	638	8.50162
		638.8	2.05465	638.8	2.54484	639.4	4.39533	639.4	4.7832	639.2	8.45294	639.2	8.49425	638.8	13.7431	638.8	13.6227	639.3	18.6867	639.3	18.6437	639	9.05148	639	8.49548
		639.8	1.98162	639.8	2.543	640.4	4.93946	640.4	4.77975	640.2	8.42233	640.2	8.48812	639.8	13.4048	639.8	13.6129	640.3	18.3352	640.3	18.6302	640	8.93522	640	8.48934
		640.8	2.06117	640.8	2.54116	641.4	4.87011	641.4	4.7763	641.2	8.24101	641.2	8.48199	640.8	13.1867	640.8	13.603	641.3	18.8251	641.3	18.6168	641	9.14622	641	8.48321
		641.8	1.78448	641.8	2.53933	642.4	4.48164	642.4	4.77285	642.2	8.17885	642.2	8.47586	641.8	13.3522	641.8	13.5932	642.3	18.6533	642.3	18.6033	642	9.76391	642	8.47708
		642.8	1.52573	642.8	2.53749	643.4	4.26456	643.4	4.7694	643.2	8.53617	643.2	8.46974	642.8	13.6817	642.8	13.5834	643.3	18.6998	643.3	18.5899	643	9.22298	643	8.47096
		643.8	1.6208	643.8	2.53566	644.4	4.44035	644.4	4.76595	644.2	8.70419	644.2	8.46362	643.8	13.2928	643.8	13.5736	644.3	18.5242	644.3	18.5765	644	8.96019	644	8.46484
		644.8	1.96332	644.8	2.53383	645.4	5.13241	645.4	4.76251	645.2	8.60709	645.2	8.4575	644.8	12.8076	644.8	13.5638	645.3	18.25	645.3	18.563	645	9.36881	645	8.45873
		645.8	1.781	645.8	2.532	646.4	5.19701	646.4	4.75907	646.2	8.74291	646.2	8.4514	645.8	13.0792	645.8	13.554	646.3	18.7249	646.3	18.5496	646	9.60201	646	8.45262
		646.8	1.66957	646.8	2.53017	647.4	4.90672	647.4	4.75563	647.2	8.35182	647.2	8.44529	646.8	13.2869	646.8	13.5442	647.3	18.7486	647.3	18.5362	647	9.06288	647	8.44651
		647.8	1.65627	647.8	2.52834	648.4	4.61404	648.4	4.7522	648.2	7.94849	648.2	8.43919	647.8	13.0787	647.8	13.5344	648.3	18.1934	648.3	18.5228	648	9.08601	648	8.44041
		648.8	1.42204	648.8	2.52651	649.4	4.75432	649.4	4.74877	649.2	8.23789	649.2	8.43309	648.8	13.3476	648.8	13.5246	649.3	18.151	649.3	18.5095	649	9.42453	649	8.43431
		649.8	1.57692	649.8	2.52469	650.4	4.73145	650.4	4.74534	650.2	8.82022	650.2	8.427	649.8	13.2259	649.8	13.5149	650.3	18.3763	650.3	18.4961	650	9.25545	650	8.42822
		650.8	1.95726	650.8	2.52287	651.4	4.68612	651.4	4.74191	651.2	8.29738	651.2	8.42092	650.8	12.7234	650.8	13.5051	651.3	18.5724	651.3	18.4827	651	9.2043	651	8.42213
		651.8	1.98416	651.8	2.52104	652.4	4.84587	652.4	4.73848	652.2	8.03645	652.2	8.41483	651.8	12.8241	651.8	13.4953	652.3	18.775	652.3	18.4694	652	9.10465	652	8.41605
		652.8	1.72094	652.8	2.51922	653.4	4.05884	653.4	4.73506	653.2	8.23391	653.2	8.40875	652.8	13.6179	652.8	13.4856	653.3	18.8663	653.3	18.456	653	8.96748	653	8.40997
		653.8	1.53913	653.8	2.5174	654.4	3.68094	654.4	4.73164	654.2	7.96536	654.2	8.40268	653.8	13.6728	653.8	13.4758	654.3	18.2341	654.3	18.4427	654	8.73722	654	8.40389
		654.8	1.65067	654.8	2.51558	655.4	4.70765	655.4	4.72822	655.2	8.15382	655.2	8.39661	654.8	12.8523	654.8	13.4661	655.3	17.8413	655.3	18.4294	655	8.8847	655	8.39782
		655.8	1.82851	655.8	2.51377	656.4	4.90795	656.4	4.72481	656.2	8.56602	656.2	8.39055	655.8	12.7489	655.8	13.4564	656.3	18.6323	656.3	18.4161	656	9.28461	656	8.39176
		656.8	1.59246	656.8	2.51195	657.4	4.90433	657.4	4.72139	657.2	7.80785	657.2	8.38448	656.8	13.089	656.8	13.4467	657.3	18.3292	657.3	18.4028	657	9.16483	657	8.3857
		657.8	1.67222	657.8	2.51014	658.4	4.46668	658.4	4.71798	658.2	7.39931	658.2	8.37843	657.8	12.4356	657.8	13.437	658.3	18.4404	658.3	18.3895	658	8.38655	658	8.37964
		658.8	1.85912	658.8	2.50832	659.4	4.10613	659.4	4.71457	659.2	8.00198	659.2	8.37238	658.8	12.4823	658.8	13.4272	659.3	18.2257	659.3	18.3762	659	8.44776	659	8.37359
		659.8	1.43737	659.8	2.50651	660.4	4.72286	660.4	4.71117	660.2	8.72255	660.2	8.36633	659.8	12.9035	659.8	13.4175	660.3	17.8325	660.3	18.3629	660	8.85617	660	8.36754
		660.8	1.69331	660.8	2.5047	661.4	5.29923	661.4	4.70777	661.2	8.6016	661.2	8.36029	660.8	13.195	660.8	13.4079	661.3	18.0077	661.3	18.3497	661	9.24104	661	8.36149
		661.8	2.30762	661.8	2.50289	662.4	5.11622	662.4	4.70437	662.2	8.1069	662.2	8.35425	661.8	13.4398	661.8	13.3982	662.3	18.5149	662.3	18.3364	662	9.2733	662	8.35545
		662.8	2.50739	662.8	2.50108	663.4	4.83865	663.4	4.70097	663.2	8.07137	663.2	8.34821	662.8	13.4239	662.8	13.3885	663.3	18.6738	663.3	18.3232	663	9.1779	663	8.34942
		663.8	1.76994	663.8	2.49928	664.4	4.34374	664.4	4.69757	664.2	8.12547	664.2	8.34218	663.8	13.3955	663.8	13.3788	664.3	18.4999	664.3	18.3099	664	8.94186	664	8.34339
		664.8	1.17165	664.8	2.49747	665.4	4.79893	665.4	4.69418	665.2	7.89955	665.2	8.33616	664.8	13.0362	664.8	13.3692	665.3	17.9149	665.3	18.2967	665	8.95436	665	8.33736
		665.8	1.65701	665.8	2.49567	666.4	4.72588	666.4	4.69079	666.2	8.27942	666.2	8.33013	665.8	12.8892	665.8	13.3595	666.3	17.6841	666.3	18.2835	666	9.59187	666	8.33134
		666.8	1.91638	666.8	2.49387	667.4	4.52779	667.4	4.6874	667.2	8.56298	667.2	8.32412	666.8	13.495	666.8	13.3499	667.3	17.7722	667.3	18.2703	667	9.47546	667	8.32532
		667.8	1.49715	667.8	2.49206	668.4	4.63786	668.4	4.68401	668.2	8.47461	668.2	8.3181	667.8	13.8125	667.8	13.3402	668.3	18.4182	668.3	18.2571	668	9.00816	668	8.31931
		668.8	1.58928	668.8	2.49026	669.4	4.9446	669.4	4.68063	669.2	8.34586	669.2	8.3121	668.8	12.8996	668.8	13.3306	669.3	18.864	669.3	18.2439	669	9.02405	669	8.3133
		669.8	2.19583	669.8	2.48847	670.4	4.7567	670.4	4.67725	670.2	8.30989	670.2	8.30609	669.8	12.719	669.8	13.3209	670.3	18.8263	670.3	18.2307	670	8.68844	670	8.30729
		670.8	2.2197	670.8	2.48667	671.4	4.35624	671.4	4.67387	671.2	8.0087	671.2	8.30009	670.8	12.7851	670.8	13.3113	671.3	18.111	671.3	18.2175	671	9.48064	671	8.30129
		671.8	1.85392	671.8	2.48487	672.4	4.76959	672.4	4.67049	672.2	8.22199	672.2	8.2941	671.8	12.6365	671.8	13.3017	672.3	17.952	672.3	18.2044	672	9.51297	672	8.29529
		672.8	1.63659	672.8	2.48308	673.4	4.52184	673.4	4.66712	673.2	8.15389	673.2	8.2881	672.8	12.7457	672.8	13.2921	673.3	17.9262	673.3	18.1912	673	9.13628	673	8.2893
		673.8	1.67677	673.8	2.48128	674.4	4.47136	674.4	4.66375	674.2	8.15319	674.2	8.28212	673.8	12.657	673.8	13.2825	674.3	18.239	674.3	18.1781	674	9.27124	674	8.28332
		674.8	1.99322	674.8	2.47949	675.4	5.28709	675.4	4.66038	675.2	8.27799	675.2	8.27614	674.8	12.9988	674.8	13.2729	675.3	18.4966	675.3	18.165	675	8.88562	675	8.27733
		675.8	1.64033	675.8	2.4777	676.4	4.43177	676.4	4.65701	676.2	7.85539	676.2	8.27016	675.8	13.1471	675.8	13.2633	676.3	18.8264	676.3	18.1518	676	8.62776	676	8.27135
		676.8	1.97823	676.8	2.47591	677.4	4.26288	677.4	4.65365	677.2	7.77535	677.2	8.26418	676.8	13.5553	676.8	13.2537	677.3	18.5803	677.3	18.1387	677	9.31901	677	8.26538
		677.8	1.81399	677.8	2.47412	678.4	5.36561	678.4	4.65029	678.2	8.13673	678.2	8.25821	677.8	12.8329	677.8	13.2442	678.3	18.1416	678.3	18.1256	678	9.21212	678	8.25941
		678.8	1.31228	678.8	2.47233	679.4	4.80982	679.4	4.64693	679.2	7.83895	679.2	8.25225	678.8	12.6085	678.8	13.2346	679.3	17.9996	679.3	18.1125	679	8.59968	679	8.25344
		679.8	1.5155	679.8	2.47055	680.4	4.57768	680.4	4.64357	680.2	7.4527	680.2	8.24629	679.8	12.7266	679.8	13.225	680.3	18.1803	680.3	18.0995	680	9.21402	680	8.24748
		680.8	2.5576	680.8	2.46876	681.4	4.84471	681.4	4.64022	681.2	7.67708	681.2	8.24033	680.8	12.4175	680.8	13.2155	681.3	18.4295	681.3	18.0864	681	9.35505	681	8.24152
		681.8	2.29128	681.8	2.46698	682.4	4.79726	682.4	4.63687	682.2	8.05442	682.2	8.23438	681.8	12.9246	681.8	13.2059	682.3	18.1823	682.3	18.0733	682	9.27716	682	8.23557
		682.8	1.78202	682.8	2.4652	683.4	4.70613	683.4	4.63352	683.2	8.19371	683.2	8.22843	682.8	13.1255	682.8	13.1964	683.3	17.9857	683.3	18.0603	683	9.24923	683	8.22962
		683.8	1.88512	683.8	2.46342	684.4	4.7981	684.4	4.63017	684.2	8.44828	684.2	8.22249	683.8	12.7567	683.8	13.1869	684.3	18.4515	684.3	18.0472	684	9.00148	684	8.22368
		684.8	2.07817	684.8	2.46164	685.4	4.22367	685.4	4.62683	685.2	8.36377	685.2	8.21655	684.8	12.647	684.8	13.1773	685.3	18.2111	685.3	18.0342	685	8.78585	685	8.21774
		685.8	1.68518	685.8	2.45986	686.4	4.34741	686.4	4.62348	686.2	8.08544	686.2	8.21061	685.8	12.6833	685.8	13.1678	686.3	18.175	686.3	18.0212	686	9.2543	686	8.2118
		686.8	1.51259	686.8	2.45808	687.4	4.87654	687.4	4.62014	687.2	8.1519	687.2	8.20468	686.8	12.9045	686.8	13.1583	687.3	18.8242	687.3	18.0081	687	9.10103	687	8.20587
		687.8	1.75111	687.8	2.45631	688.4	4.33767	688.4	4.61681	688.2	8.32935	688.2	8.19876	687.8	13.1071	687.8	13.1488	688.3	18.0367	688.3	17.9951	688	8.57639	688	8.19994
		688.8	1.38359	688.8	2.45453	689.4	4.45085	689.4	4.61347	689.2	7.68774	689.2	8.19283	688.8	12.9861	688.8	13.1393	689.3	17.3056	689.3	17.9821	689	8.9437	689	8.19402
		689.8	1.86446	689.8	2.45276	690.4	4.52539	690.4	4.61014	690.2	7.19825	690.2	8.18691	689.8	12.8544	689.8	13.1298	690.3	17.7429	690.3	17.9691	690	9.31868	690	8.1881
		690.8	1.75887	690.8	2.45099	691.4	4.51074	691.4	4.60681	691.2	7.76237	691.2	8.181	690.8	12.6418	690.8	13.1203	691.3	17.6247	691.3	17.9562	691	8.67649	691	8.18218
		691.8	1.61163	691.8	2.44922	692.4	4.80541	692.4	4.60348	692.2	7.97253	692.2	8.17509	691.8	12.5211	691.8	13.1109	692.3	17.663	692.3	17.9432	692	9.03019	692	8.17627
		692.8	2.26875	692.8	2.44745	693.4	4.74528	693.4	4.60016	693.2	8.02569	693.2	8.16919	692.8	12.5509	692.8	13.1014	693.3	18.5962	693.3	17.9302	693	9.70761	693	8.17037
		693.8	1.9336	693.8	2.44568	694.4	4.42037	694.4	4.59683	694.2	8.14321	694.2	8.16329	693.8	13.14	693.8	13.0919	694.3	18.718	694.3	17.9173	694	9.4691	694	8.16447
		694.8	1.65746	694.8	2.44391	695.4	4.47551	695.4	4.59351	695.2	7.69885	695.2	8.15739	694.8	12.8896	694.8	13.0825	695.3	17.687	695.3	17.9043	695	9.17057	695	8.15857
		695.8	1.99163	695.8	2.44215	696.4	5.2802	696.4	4.59019	696.2	8.05556	696.2	8.1515	695.8	12.2847	695.8	13.073	696.3	17.6962	696.3	17.8914	696	8.95078	696	8.15267
		696.8	2.46145	696.8	2.44039	697.4	4.64448	697.4	4.58688	697.2	8.53208	697.2	8.14561	696.8	12.601	696.8	13.0636	697.3	18.1627	697.3	17.8785	697	8.89542	697	8.14679
		697.8	1.98282	697.8	2.43862	698.4	4.38721	698.4	4.58357	698.2	7.79102	698.2	8.13972	697.8	12.6513	697.8	13.0541	698.3	17.9229	698.3	17.8656	698	8.76587	698	8.1409
		698.8	1.70139	698.8	2.43686	699.4	3.79621	699.4	4.58025	699.2	7.25801	699.2	8.13384	698.8	12.6804	698.8	13.0447	699.3	18.1221	699.3	17.8527	699	9.01858	699	8.13502
		699.8	1.59009	699.8	2.4351	700.4	3.66953	700.4	4.57695	700.2	7.77541	700.2	8.12797	699.8	13.0175	699.8	13.0353	700.3	17.6825	700.3	17.8398	700	9.11793	700	8.12914
		700.8	1.45379	700.8	2.43334	701.4	4.22769	701.4	4.57364	701.2	7.89309	701.2	8.1221	700.8	12.3961	700.8	13.0259	701.3	17.468	701.3	17.8269	701	9.14517	701	8.12327
		701.8	1.57765	701.8	2.43158	702.4	4.75186	702.4	4.57034	702.2	8.20543	702.2	8.11623	701.8	12.7563	701.8	13.0165	702.3	17.53	702.3	17.814	702	9.2941	702	8.1174
		702.8	1.5856	702.8	2.42983	703.4	4.31301	703.4	4.56704	703.2	8.1055	703.2	8.11037	702.8	13.06	702.8	13.0071	703.3	17.7419	703.3	17.8011	703	8.72136	703	8.11154
		703.8	1.87913	703.8	2.42807	704.4	4.17783	704.4	4.56374	704.2	7.59317	704.2	8.10451	703.8	12.5816	703.8	12.9977	704.3	18.1294	704.3	17.7883	704	8.6561	704	8.10568
		704.8	2.17476	704.8	2.42632	705.4	4.53079	705.4	4.56044	705.2	7.72987	705.2	8.09866	704.8	13.1202	704.8	12.9883	705.3	18.4145	705.3	17.7754	705	9.0043	705	8.09983
		705.8	1.62624	705.8	2.42457	706.4	4.14307	706.4	4.55715	706.2	7.89911	706.2	8.09281	705.8	13.258	705.8	12.9789	706.3	18.1236	706.3	17.7626	706	8.86758	706	8.09398
		706.8	1.27621	706.8	2.42281	707.4	4.11059	707.4	4.55385	707.2	7.70243	707.2	8.08696	706.8	12.8256	706.8	12.9695	707.3	17.9763	707.3	17.7498	707	8.90868	707	8.08813
		707.8	1.70921	707.8	2.42106	708.4	4.14701	708.4	4.55056	708.2	7.87443	708.2	8.08112	707.8	12.8413	707.8	12.9601	708.3	18.2647	708.3	17.7369	708	9.33033	708	8.08229
		708.8	1.82719	708.8	2.41932	709.4	3.85993	709.4	4.54728	709.2	8.08749	709.2	8.07528	708.8	12.6187	708.8	12.9508	709.3	18.4349	709.3	17.7241	709	8.8529	709	8.07645
		709.8	2.15235	709.8	2.41757	710.4	3.98103	710.4	4.54399	710.2	7.96047	710.2	8.06945	709.8	12.4584	709.8	12.9414	710.3	17.9864	710.3	17.7113	710	9.18045	710	8.07061
		710.8	1.86656	710.8	2.41582	711.4	3.83993	711.4	4.54071	711.2	7.92375	711.2	8.06362	710.8	12.7312	710.8	12.9321	711.3	17.744	711.3	17.6985	711	9.14694	711	8.06479
		711.8	1.34762	711.8	2.41408	712.4	3.87928	712.4	4.53743	712.2	7.88363	712.2	8.05779	711.8	12.7309	711.8	12.9227	712.3	17.5401	712.3	17.6857	712	8.68946	712	8.05896
		712.8	1.79474	712.8	2.41233	713.4	4.4696	713.4	4.53415	713.2	7.89091	713.2	8.05197	712.8	12.8726	712.8	12.9134	713.3	17.5861	713.3	17.673	713	8.8825	713	8.05314
		713.8	2.02565	713.8	2.41059	714.4	4.20096	714.4	4.53088	714.2	8.30117	714.2	8.04616	713.8	13.0238	713.8	12.9041	714.3	17.8202	714.3	17.6602	714	9.1943	714	8.04732
		714.8	1.9188	714.8	2.40885	715.4	3.72842	715.4	4.5276	715.2	7.86799	715.2	8.04035	714.8	12.3861	714.8	12.8948	715.3	17.8396	715.3	17.6474	715	9.09927	715	8.04151
		715.8	1.75507	715.8	2.40711	716.4	4.10746	716.4	4.52433	716.2	7.20855	716.2	8.03454	715.8	12.3958	715.8	12.8854	716.3	17.6944	716.3	17.6347	716	8.89589	716	8.0357
		716.8	1.94974	716.8	2.40537	717.4	3.81541	717.4	4.52107	717.2	7.89513	717.2	8.02873	716.8	12.7874	716.8	12.8761	717.3	17.5414	717.3	17.622	717	8.76739	717	8.0299
		717.8	1.68515	717.8	2.40363	718.4	3.80353	718.4	4.5178	718.2	7.75931	718.2	8.02294	717.8	12.9708	717.8	12.8668	718.3	17.4834	718.3	17.6092	718	8.84469	718	8.02409
		718.8	1.60788	718.8	2.4019	719.4	4.45106	719.4	4.51454	719.2	7.69741	719.2	8.01714	718.8	12.6858	718.8	12.8575	719.3	17.9786	719.3	17.5965	719	9.51166	719	8.0183
		719.8	1.58092	719.8	2.40016	720.4	4.0764	720.4	4.51128	720.2	7.89256	720.2	8.01135	719.8	12.7806	719.8	12.8482	720.3	17.7263	720.3	17.5838	720	8.85863	720	8.01251
		720.8	1.82761	720.8	2.39843	721.4	3.88324	721.4	4.50802	721.2	8.0192	721.2	8.00556	720.8	12.2289	720.8	12.839	721.3	17.7548	721.3	17.5711	721	8.63828	721	8.00672
		721.8	2.09604	721.8	2.3967	722.4	4.24096	722.4	4.50476	722.2	7.65768	722.2	7.99978	721.8	12.2563	721.8	12.8297	722.3	17.7153	722.3	17.5584	722	9.26418	722	8.00094
		722.8	1.87224	722.8	2.39496	723.4	4.31332	723.4	4.50151	723.2	7.41791	723.2	7.994	722.8	12.69	722.8	12.8204	723.3	17.2246	723.3	17.5457	723	9.04002	723	7.99516
		723.8	1.54934	723.8	2.39323	724.4	4.03639	724.4	4.49826	724.2	8.11681	724.2	7.98823	723.8	12.7252	723.8	12.8112	724.3	17.9246	724.3	17.533	724	8.8116	724	7.98938
		724.8	1.90903	724.8	2.39151	725.4	4.44454	725.4	4.49501	725.2	8.14708	725.2	7.98246	724.8	12.7716	724.8	12.8019	725.3	17.3898	725.3	17.5204	725	8.6984	725	7.98361
		725.8	2.52333	725.8	2.38978	726.4	4.54528	726.4	4.49176	726.2	7.86862	726.2	7.97669	725.8	12.3731	725.8	12.7927	726.3	17.4572	726.3	17.5077	726	9.1001	726	7.97784
		726.8	1.99031	726.8	2.38805	727.4	4.4804	727.4	4.48851	727.2	8.42024	727.2	7.97093	726.8	12.4365	726.8	12.7834	727.3	17.8607	727.3	17.4951	727	8.4881	727	7.97208
		727.8	1.34831	727.8	2.38633	728.4	4.81064	728.4	4.48527	728.2	8.28118	728.2	7.96517	727.8	12.4082	727.8	12.7742	728.3	17.2207	728.3	17.4824	728	8.03606	728	7.96632
		728.8	1.99167	728.8	2.3846	729.4	3.88001	729.4	4.48203	729.2	7.85362	729.2	7.95942	728.8	12.5219	728.8	12.765	729.3	17.9299	729.3	17.4698	729	8.626	729	7.96057
		729.8	1.58351	729.8	2.38288	730.4	4.04268	730.4	4.4788	730.2	7.57795	730.2	7.95367	729.8	12.1445	729.8	12.7557	730.3	18.0576	730.3	17.4572	730	8.71551	730	7.95482
		730.8	1.73687	730.8	2.38116	731.4	4.59344	731.4	4.47556	731.2	7.72673	731.2	7.94792	730.8	12.0417	730.8	12.7465	731.3	17.6777	731.3	17.4446	731	8.87829	731	7.94907
		731.8	1.57948	731.8	2.37944	732.4	4.29452	732.4	4.47233	732.2	8.33568	732.2	7.94218	731.8	12.2163	731.8	12.7373	732.3	17.5241	732.3	17.432	732	8.73105	732	7.94333
		732.8	1.5563	732.8	2.37772	733.4	3.99649	733.4	4.4691	733.2	7.63446	733.2	7.93644	732.8	11.942	732.8	12.7281	733.3	17.7629	733.3	17.4194	733	8.64423	733	7.93759
		733.8	1.42554	733.8	2.376	734.4	4.27136	734.4	4.46587	734.2	7.90118	734.2	7.93071	733.8	12.4292	733.8	12.7189	734.3	17.9212	734.3	17.4068	734	8.7673	734	7.93186
		734.8	1.62175	734.8	2.37429	735.4	4.19163	735.4	4.46264	735.2	7.4809	735.2	7.92498	734.8	12.1242	734.8	12.7097	735.3	17.4191	735.3	17.3942	735	9.01229	735	7.92613
		735.8	2.3712	735.8	2.37257	736.4	4.3139	736.4	4.45942	736.2	7.2738	736.2	7.91926	735.8	11.8842	735.8	12.7006	736.3	17.5556	736.3	17.3817	736	8.89655	736	7.9204
		736.8	2.03031	736.8	2.37086	737.4	4.22153	737.4	4.4562	737.2	8.0499	737.2	7.91354	736.8	12.3894	736.8	12.6914	737.3	17.5182	737.3	17.3691	737	8.62275	737	7.91468
		737.8	1.36077	737.8	2.36915	738.4	4.02129	738.4	4.45298	738.2	8.19116	738.2	7.90782	737.8	12.4218	737.8	12.6822	738.3	17.5096	738.3	17.3566	738	8.50276	738	7.90896
		738.8	1.64593	738.8	2.36743	739.4	4.98863	739.4	4.44976	739.2	7.12721	739.2	7.90211	738.8	11.8082	738.8	12.6731	739.3	17.8234	739.3	17.344	739	8.60984	739	7.90325
		739.8	1.98175	739.8	2.36572	740.4	4.74667	740.4	4.44655	740.2	7.17209	740.2	7.8964	739.8	12.1393	739.8	12.6639	740.3	17.8686	740.3	17.3315	740	9.04939	740	7.89754
		740.8	1.74732	740.8	2.36402	741.4	4.07708	741.4	4.44334	741.2	7.78089	741.2	7.8907	740.8	12.8146	740.8	12.6548	741.3	17.5874	741.3	17.319	741	8.48073	741	7.89184
		741.8	1.57916	741.8	2.36231	742.4	4.01229	742.4	4.44013	742.2	7.75429	742.2	7.885	741.8	12.043	741.8	12.6456	742.3	17.4683	742.3	17.3065	742	8.36109	742	7.88614
		742.8	1.61372	742.8	2.3606	743.4	4.3354	743.4	4.43692	743.2	7.77329	743.2	7.8793	742.8	11.6599	742.8	12.6365	743.3	17.2118	743.3	17.294	743	8.50799	743	7.88044
		743.8	1.09937	743.8	2.3589	744.4	3.91532	744.4	4.43371	744.2	8.25552	744.2	7.87361	743.8	12.1749	743.8	12.6274	744.3	17.5405	744.3	17.2815	744	8.05305	744	7.87475
		744.8	2.03449	744.8	2.35719	745.4	3.96274	745.4	4.43051	745.2	8.09752	745.2	7.86792	744.8	12.5447	744.8	12.6182	745.3	17.5616	745.3	17.269	745	8.01036	745	7.86906
		745.8	2.54347	745.8	2.35549	746.4	4.15821	746.4	4.42731	746.2	7.49685	746.2	7.86224	745.8	11.769	745.8	12.6091	746.3	17.3932	746.3	17.2565	746	8.62917	746	7.86338
		746.8	1.68711	746.8	2.35379	747.4	4.33212	747.4	4.42411	747.2	7.45479	747.2	7.85656	746.8	11.6591	746.8	12.6	747.3	17.5956	747.3	17.2441	747	8.8868	747	7.8577
		747.8	1.80695	747.8	2.35209	748.4	4.51814	748.4	4.42092	748.2	7.65641	748.2	7.85089	747.8	11.9594	747.8	12.5909	748.3	17.5174	748.3	17.2316	748	8.66804	748	7.85202
		748.8	2.39349	748.8	2.35039	749.4	4.4817	749.4	4.41772	749.2	7.96601	749.2	7.84521	748.8	11.9667	748.8	12.5818	749.3	17.4506	749.3	17.2192	749	8.16592	749	7.84635
		749.8	1.70278	749.8	2.34869	750.4	4.13564	750.4	4.41453	750.2	7.81913	750.2	7.83955	749.8	12.4056	749.8	12.5727	750.3	17.3655	750.3	17.2067	750	8.24869	750	7.84068
		750.8	1.24665	750.8	2.34699	751.4	3.7706	751.4	4.41134	751.2	7.30748	751.2	7.83388	750.8	12.2081	750.8	12.5636	751.3	17.9785	751.3	17.1943	751	8.96496	751	7.83502
		751.8	1.6995	751.8	2.3453	752.4	4.11201	752.4	4.40816	752.2	7.71584	752.2	7.82823	751.8	12.1692	751.8	12.5546	752.3	17.4866	752.3	17.1819	752	9.01416	752	7.82936
		752.8	1.59602	752.8	2.34361	753.4	4.38353	753.4	4.40497	753.2	7.63085	753.2	7.82257	752.8	12.0625	752.8	12.5455	753.3	17.2078	753.3	17.1695	753	8.97379	753	7.8237
		753.8	1.50283	753.8	2.34191	754.4	4.29885	754.4	4.40179	754.2	7.59659	754.2	7.81692	753.8	12.1819	753.8	12.5364	754.3	17.3102	754.3	17.1571	754	8.35755	754	7.81805
		754.8	1.781	754.8	2.34022	755.4	4.21014	755.4	4.39861	755.2	8.31246	755.2	7.81127	754.8	12.4909	754.8	12.5274	755.3	17.4416	755.3	17.1447	755	8.27371	755	7.8124
		755.8	1.8613	755.8	2.33853	756.4	4.24323	756.4	4.39543	756.2	7.92978	756.2	7.80563	755.8	12.0415	755.8	12.5183	756.3	17.2203	756.3	17.1323	756	8.10883	756	7.80676
		756.8	2.0099	756.8	2.33684	757.4	4.13287	757.4	4.39226	757.2	7.03777	757.2	7.79999	756.8	12.0358	756.8	12.5093	757.3	17.1615	757.3	17.1199	757	8.67503	757	7.80112
		757.8	1.92844	757.8	2.33515	758.4	3.74516	758.4	4.38909	758.2	7.1748	758.2	7.79436	757.8	12.1715	757.8	12.5003	758.3	17.3043	758.3	17.1075	758	8.58797	758	7.79549
		758.8	1.75763	758.8	2.33347	759.4	3.61467	759.4	4.38592	759.2	7.71643	759.2	7.78873	758.8	12.0394	758.8	12.4912	759.3	17.4419	759.3	17.0952	759	8.75951	759	7.78986
		759.8	1.75755	759.8	2.33178	760.4	4.52722	760.4	4.38275	760.2	7.55772	760.2	7.7831	759.8	12.2096	759.8	12.4822	760.3	17.7024	760.3	17.0828	760	8.74555	760	7.78423
		760.8	1.78218	760.8	2.3301	761.4	4.64115	761.4	4.37958	761.2	7.54109	761.2	7.77748	760.8	12.1893	760.8	12.4732	761.3	17.4949	761.3	17.0705	761	8.35228	761	7.77861
		761.8	1.92206	761.8	2.32841	762.4	4.29245	762.4	4.37642	762.2	7.35644	762.2	7.77186	761.8	12.0413	761.8	12.4642	762.3	17.2354	762.3	17.0582	762	7.99104	762	7.77299
		762.8	1.64413	762.8	2.32673	763.4	4.48508	763.4	4.37326	763.2	7.82475	763.2	7.76625	762.8	12.0661	762.8	12.4552	763.3	17.7903	763.3	17.0458	763	8.32372	763	7.76737
		763.8	2.06618	763.8	2.32505	764.4	4.42339	764.4	4.3701	764.2	7.66936	764.2	7.76064	763.8	11.8405	763.8	12.4462	764.3	17.6222	764.3	17.0335	764	8.67424	764	7.76176
		764.8	1.86808	764.8	2.32337	765.4	3.93426	765.4	4.36694	765.2	7.50616	765.2	7.75503	764.8	11.6717	764.8	12.4372	765.3	16.9142	765.3	17.0212	765	8.6506	765	7.75615
		765.8	1.73769	765.8	2.32169	766.4	3.962	766.4	4.36379	766.2	7.81997	766.2	7.74943	765.8	12.2999	765.8	12.4282	766.3	17.2195	766.3	17.0089	766	8.56774	766	7.75055
		766.8	1.74755	766.8	2.32002	767.4	3.89355	767.4	4.36064	767.2	8.1465	767.2	7.74383	766.8	11.7242	766.8	12.4192	767.3	17.1833	767.3	16.9966	767	8.17399	767	7.74495
		767.8	1.68441	767.8	2.31834	768.4	3.89317	768.4	4.35749	768.2	7.87341	768.2	7.73824	767.8	11.9326	767.8	12.4102	768.3	17.2888	768.3	16.9844	768	7.94261	768	7.73936
		768.8	2.04048	768.8	2.31667	769.4	4.63454	769.4	4.35434	769.2	7.87706	769.2	7.73265	768.8	11.8367	768.8	12.4013	769.3	17.7197	769.3	16.9721	769	8.13204	769	7.73377
		769.8	1.90447	769.8	2.31499	770.4	4.35745	770.4	4.35119	770.2	8.26446	770.2	7.72707	769.8	11.4417	769.8	12.3923	770.3	17.2891	770.3	16.9598	770	8.45733	770	7.72818
		770.8	1.925	770.8	2.31332	771.4	4.02003	771.4	4.34805	771.2	7.36523	771.2	7.72148	770.8	11.5669	770.8	12.3834	771.3	17.1481	771.3	16.9476	771	8.79046	771	7.7226
		771.8	1.64362	771.8	2.31165	772.4	4.06627	772.4	4.34491	772.2	7.08352	772.2	7.71591	771.8	11.7422	771.8	12.3744	772.3	17.4015	772.3	16.9353	772	8.86554	772	7.71702
		772.8	1.24108	772.8	2.30998	773.4	4.42368	773.4	4.34177	773.2	7.81782	773.2	7.71033	772.8	11.3978	772.8	12.3655	773.3	17.2131	773.3	16.9231	773	7.91463	773	7.71145
		773.8	1.81811	773.8	2.30831	774.4	4.55868	774.4	4.33863	774.2	7.95005	774.2	7.70476	773.8	11.835	773.8	12.3566	774.3	16.9452	774.3	16.9109	774	7.64952	774	7.70588
		774.8	2.08602	774.8	2.30664	775.4	4.29118	775.4	4.3355	775.2	7.18928	775.2	7.6992	774.8	11.9752	774.8	12.3476	775.3	17.5494	775.3	16.8987	775	8.27438	775	7.70031
		775.8	1.68282	775.8	2.30498	776.4	4.212	776.4	4.33237	776.2	7.69138	776.2	7.69364	775.8	12.1118	775.8	12.3387	776.3	17.5507	776.3	16.8865	776	8.71565	776	7.69475
		776.8	1.53986	776.8	2.30331	777.4	3.84439	777.4	4.32924	777.2	7.46662	777.2	7.68808	776.8	11.499	776.8	12.3298	777.3	16.712	777.3	16.8743	777	8.49622	777	7.68919
		777.8	1.68964	777.8	2.30165	778.4	4.52874	778.4	4.32611	778.2	7.23193	778.2	7.68253	777.8	11.7269	777.8	12.3209	778.3	17.2016	778.3	16.8621	778	8.26745	778	7.68364
		778.8	1.99573	778.8	2.29999	779.4	4.36113	779.4	4.32299	779.2	7.87846	779.2	7.67698	778.8	11.8947	778.8	12.312	779.3	17.1657	779.3	16.8499	779	8.27775	779	7.67809
		779.8	1.6471	779.8	2.29832	780.4	4.0316	780.4	4.31986	780.2	7.97079	780.2	7.67143	779.8	11.8945	779.8	12.3031	780.3	17.1743	780.3	16.8377	780	8.29162	780	7.67254
		780.8	1.84525	780.8	2.29666	781.4	4.13578	781.4	4.31674	781.2	7.53064	781.2	7.66589	780.8	11.8274	780.8	12.2942	781.3	17.2891	781.3	16.8256	781	8.59345	781	7.667
		781.8	1.74943	781.8	2.295	782.4	4.05156	782.4	4.31363	782.2	7.47383	782.2	7.66035	781.8	11.3359	781.8	12.2853	782.3	17.4244	782.3	16.8134	782	8.29173	782	7.66146
		782.8	0.84405	782.8	2.29335	783.4	4.36425	783.4	4.31051	783.2	7.26917	783.2	7.65482	782.8	11.6438	782.8	12.2765	783.3	17.947	783.3	16.8013	783	7.86738	783	7.65592
		783.8	1.55663	783.8	2.29169	784.4	4.59591	784.4	4.3074	784.2	7.95606	784.2	7.64929	783.8	12.322	783.8	12.2676	784.3	17.4916	784.3	16.7891	784	8.43216	784	7.65039
		784.8	2.16925	784.8	2.29004	785.4	4.39547	785.4	4.30429	785.2	8.33394	785.2	7.64376	784.8	11.5065	784.8	12.2587	785.3	17.278	785.3	16.777	785	8.65122	785	7.64487
		785.8	1.63056	785.8	2.28838	786.4	4.56722	786.4	4.30118	786.2	7.94425	786.2	7.63824	785.8	11.3998	785.8	12.2499	786.3	17.4581	786.3	16.7649	786	8.85168	786	7.63935
		786.8	1.82009	786.8	2.28673	787.4	4.26491	787.4	4.29807	787.2	7.38869	787.2	7.63273	786.8	11.9436	786.8	12.241	787.3	17.8961	787.3	16.7528	787	8.6917	787	7.63383
		787.8	1.54337	787.8	2.28508	788.4	4.30708	788.4	4.29496	788.2	7.76078	788.2	7.62721	787.8	11.8814	787.8	12.2322	788.3	17.9738	788.3	16.7407	788	8.17964	788	7.62831
		788.8	1.85039	788.8	2.28343	789.4	4.4518	789.4	4.29186	789.2	7.80803	789.2	7.6217	788.8	12.2634	788.8	12.2234	789.3	17.6725	789.3	16.7286	789	8.51106	789	7.6228
		789.8	1.61233	789.8	2.28178	790.4	4.16002	790.4	4.28876	790.2	7.85903	790.2	7.6162	789.8	11.7148	789.8	12.2145	790.3	17.2765	790.3	16.7165	790	8.40758	790	7.6173
		790.8	1.17363	790.8	2.28013	791.4	4.22086	791.4	4.28566	791.2	7.89227	791.2	7.6107	790.8	11.6882	790.8	12.2057	791.3	17.2505	791.3	16.7044	791	8.26482	791	7.6118
		791.8	1.92124	791.8	2.27848	792.4	4.12652	792.4	4.28257	792.2	7.27223	792.2	7.6052	791.8	12.5272	791.8	12.1969	792.3	17.4064	792.3	16.6923	792	8.45262	792	7.6063
		792.8	2.25965	792.8	2.27684	793.4	3.94031	793.4	4.27947	793.2	7.36519	793.2	7.5997	792.8	12.1399	792.8	12.1881	793.3	17.5102	793.3	16.6803	793	8.07708	793	7.6008
		793.8	1.88659	793.8	2.27519	794.4	4.0794	794.4	4.27638	794.2	7.84566	794.2	7.59421	793.8	11.5047	793.8	12.1793	794.3	17.4383	794.3	16.6682	794	8.28841	794	7.59531
		794.8	1.65112	794.8	2.27355	795.4	4.06916	795.4	4.27329	795.2	7.93455	795.2	7.58873	794.8	11.4852	794.8	12.1705	795.3	17.5448	795.3	16.6562	795	8.53737	795	7.58983
		795.8	2.14763	795.8	2.2719	796.4	4.48455	796.4	4.27021	796.2	7.90759	796.2	7.58325	795.8	12.0216	795.8	12.1617	796.3	17.782	796.3	16.6442	796	8.59461	796	7.58434
		796.8	1.86103	796.8	2.27026	797.4	4.60983	797.4	4.26712	797.2	7.74675	797.2	7.57777	796.8	11.7096	796.8	12.1529	797.3	17.2522	797.3	16.6321	797	8.74491	797	7.57887
		797.8	1.57772	797.8	2.26862	798.4	4.63229	798.4	4.26404	798.2	7.52133	798.2	7.5723	797.8	11.3107	797.8	12.1441	798.3	17.4614	798.3	16.6201	798	8.52201	798	7.57339
		798.8	2.10102	798.8	2.26699	799.4	4.01559	799.4	4.26096	799.2	7.45508	799.2	7.56683	798.8	11.7175	798.8	12.1353	799.3	17.2836	799.3	16.6081	799	8.00189	799	7.56792
		799.8	1.70492	799.8	2.26535	800.4	3.42597	800.4	4.25788	800.2	7.48868	800.2	7.56136	799.8	11.5633	799.8	12.1266	800.3	16.5738	800.3	16.5961	800	7.98843	800	7.56245
		800.8	1.18798	800.8	2.26371	801.4	4.1513	801.4	4.25481	801.2	7.37608	801.2	7.5559	800.8	11.5709	800.8	12.1178	801.3	16.8633	801.3	16.5841	801	8.21994	801	7.55699
		801.8	1.84067	801.8	2.26208	802.4	4.51273	802.4	4.25173	802.2	7.69242	802.2	7.55044	801.8	11.8154	801.8	12.1091	802.3	17.2733	802.3	16.5722	802	8.46775	802	7.55153
		802.8	1.84507	802.8	2.26044	803.4	4.38215	803.4	4.24866	803.2	8.04695	803.2	7.54499	802.8	11.626	802.8	12.1003	803.3	17.5279	803.3	16.5602	803	8.38041	803	7.54608
		803.8	1.73416	803.8	2.25881	804.4	4.30974	804.4	4.24559	804.2	7.79515	804.2	7.53954	803.8	10.9671	803.8	12.0916	804.3	17.3689	804.3	16.5482	804	8.27268	804	7.54063
		804.8	1.95248	804.8	2.25718	805.4	4.01829	805.4	4.24253	805.2	7.36243	805.2	7.53409	804.8	11.4702	804.8	12.0828	805.3	17.463	805.3	16.5363	805	8.79636	805	7.53518
		805.8	1.82094	805.8	2.25555	806.4	3.72046	806.4	4.23946	806.2	7.67122	806.2	7.52865	805.8	11.9988	805.8	12.0741	806.3	17.0468	806.3	16.5243	806	8.21094	806	7.52974
		806.8	1.12206	806.8	2.25392	807.4	4.09425	807.4	4.2364	807.2	7.64017	807.2	7.52321	806.8	11.4995	806.8	12.0654	807.3	17.2159	807.3	16.5124	807	7.73016	807	7.5243
		807.8	1.51869	807.8	2.25229	808.4	4.58561	808.4	4.23334	808.2	7.66022	808.2	7.51778	807.8	11.5989	807.8	12.0567	808.3	17.4641	808.3	16.5005	808	8.25355	808	7.51886
		808.8	1.93622	808.8	2.25066	809.4	4.30851	809.4	4.23028	809.2	7.63657	809.2	7.51235	808.8	11.5203	808.8	12.048	809.3	17.4524	809.3	16.4886	809	7.93134	809	7.51343
		809.8	1.82967	809.8	2.24904	810.4	4.11252	810.4	4.22723	810.2	7.41701	810.2	7.50692	809.8	11.3864	809.8	12.0393	810.3	17.5068	810.3	16.4766	810	8.01322	810	7.508
		810.8	1.65071	810.8	2.24741	811.4	4.33375	811.4	4.22417	811.2	7.44469	811.2	7.5015	810.8	11.5661	810.8	12.0306	811.3	17.2795	811.3	16.4647	811	8.73639	811	7.50258
		811.8	1.50712	811.8	2.24579	812.4	4.04018	812.4	4.22112	812.2	8.11633	812.2	7.49608	811.8	11.6846	811.8	12.0219	812.3	16.8974	812.3	16.4528	812	8.52249	812	7.49716
		812.8	1.48429	812.8	2.24417	813.4	4.12069	813.4	4.21807	813.2	7.51526	813.2	7.49066	812.8	12.025	812.8	12.0132	813.3	17.2414	813.3	16.441	813	7.77695	813	7.49175
		813.8	2.02248	813.8	2.24255	814.4	4.1498	814.4	4.21503	814.2	7.54974	814.2	7.48525	813.8	11.164	813.8	12.0045	814.3	17.4229	814.3	16.4291	814	8.26603	814	7.48633
		814.8	1.87095	814.8	2.24093	815.4	4.15724	815.4	4.21198	815.2	8.29923	815.2	7.47985	814.8	11.0371	814.8	11.9958	815.3	17.2921	815.3	16.4172	815	8.47477	815	7.48093
		815.8	1.8997	815.8	2.23931	816.4	4.28249	816.4	4.20894	816.2	7.70184	816.2	7.47444	815.8	11.7108	815.8	11.9872	816.3	17.1547	816.3	16.4054	816	8.37811	816	7.47552
		816.8	1.68982	816.8	2.23769	817.4	4.00584	817.4	4.2059	817.2	7.61241	817.2	7.46904	816.8	11.7786	816.8	11.9785	817.3	16.8937	817.3	16.3935	817	8.18024	817	7.47012
		817.8	1.51648	817.8	2.23607	818.4	3.92166	818.4	4.20286	818.2	7.01153	818.2	7.46365	817.8	11.2279	817.8	11.9699	818.3	17.0742	818.3	16.3817	818	8.21071	818	7.46473
		818.8	1.96529	818.8	2.23446	819.4	4.14013	819.4	4.19982	819.2	7.14101	819.2	7.45826	818.8	11.2783	818.8	11.9612	819.3	17.4549	819.3	16.3698	819	8.36919	819	7.45933
		819.8	2.02456	819.8	2.23284	820.4	4.3014	820.4	4.19679	820.2	7.93133	820.2	7.45287	819.8	11.7161	819.8	11.9526	820.3	17.1164	820.3	16.358	820	8.38072	820	7.45395
		820.8	1.79461	820.8	2.23123	821.4	4.14478	821.4	4.19376	821.2	7.49505	821.2	7.44749	820.8	11.4072	820.8	11.944	821.3	17.3332	821.3	16.3462	821	7.86907	821	7.44856
		821.8	1.37934	821.8	2.22962	822.4	3.96079	822.4	4.19073	822.2	7.304	822.2	7.44211	821.8	11.4584	821.8	11.9353	822.3	17.4557	822.3	16.3344	822	7.78427	822	7.44318
		822.8	1.43128	822.8	2.22801	823.4	3.59656	823.4	4.1877	823.2	7.50196	823.2	7.43673	822.8	11.0728	822.8	11.9267	823.3	16.9868	823.3	16.3226	823	8.45765	823	7.43781
		823.8	1.84351	823.8	2.2264	824.4	3.63609	824.4	4.18468	824.2	7.13301	824.2	7.43136	823.8	11.2202	823.8	11.9181	824.3	16.8043	824.3	16.3108	824	8.0416	824	7.43243
		824.8	1.86596	824.8	2.22479	825.4	3.95833	825.4	4.18165	825.2	7.21055	825.2	7.42599	824.8	11.9102	824.8	11.9095	825.3	17.5427	825.3	16.299	825	7.3877	825	7.42706
		825.8	1.91437	825.8	2.22318	826.4	3.89568	826.4	4.17863	826.2	8.0659	826.2	7.42063	825.8	11.5703	825.8	11.9009	826.3	17.1851	826.3	16.2872	826	8.31574	826	7.4217
		826.8	1.5333	826.8	2.22158	827.4	4.16527	827.4	4.17562	827.2	8.14191	827.2	7.41527	826.8	11.4604	826.8	11.8923	827.3	17.3023	827.3	16.2755	827	8.50991	827	7.41634
		827.8	1.58885	827.8	2.21997	828.4	4.45245	828.4	4.1726	828.2	7.13549	828.2	7.40991	827.8	11.2343	827.8	11.8837	828.3	17.4508	828.3	16.2637	828	8.59929	828	7.41098
		828.8	1.71752	828.8	2.21837	829.4	4.17535	829.4	4.16959	829.2	6.8547	829.2	7.40456	828.8	11.5446	828.8	11.8751	829.3	16.9856	829.3	16.252	829	8.1379	829	7.40563
		829.8	1.43102	829.8	2.21677	830.4	3.55304	830.4	4.16657	830.2	7.81086	830.2	7.39921	829.8	11.9909	829.8	11.8665	830.3	16.7537	830.3	16.2402	830	7.75221	830	7.40028
		830.8	1.5631	830.8	2.21517	831.4	3.89614	831.4	4.16356	831.2	7.54951	831.2	7.39386	830.8	11.6121	830.8	11.858	831.3	16.8967	831.3	16.2285	831	8.17038	831	7.39493
		831.8	1.42758	831.8	2.21357	832.4	4.42736	832.4	4.16056	832.2	7.49375	832.2	7.38852	831.8	11.7906	831.8	11.8494	832.3	16.8715	832.3	16.2168	832	8.34251	832	7.38959
		832.8	1.38623	832.8	2.21197	833.4	4.39529	833.4	4.15755	833.2	7.49989	833.2	7.38319	832.8	11.7559	832.8	11.8408	833.3	16.4224	833.3	16.2051	833	7.67513	833	7.38425
		833.8	1.50401	833.8	2.21037	834.4	3.92728	834.4	4.15455	834.2	7.44262	834.2	7.37785	833.8	11.6756	833.8	11.8323	834.3	16.2238	834.3	16.1934	834	7.77941	834	7.37892
		834.8	1.89331	834.8	2.20877	835.4	4.29238	835.4	4.15155	835.2	7.32388	835.2	7.37252	834.8	11.5266	834.8	11.8237	835.3	16.7162	835.3	16.1817	835	8.7135	835	7.37359
		835.8	1.79455	835.8	2.20718	836.4	3.97745	836.4	4.14855	836.2	6.91172	836.2	7.3672	835.8	11.6603	835.8	11.8152	836.3	17.328	836.3	16.17	836	8.32134	836	7.36826
		836.8	1.65607	836.8	2.20558	837.4	4.20272	837.4	4.14555	837.2	7.14595	837.2	7.36188	836.8	11.5917	836.8	11.8067	837.3	17.1476	837.3	16.1583	837	7.96412	837	7.36294
		837.8	1.85288	837.8	2.20399	838.4	4.47161	838.4	4.14256	838.2	7.3597	838.2	7.35656	837.8	11.1167	837.8	11.7981	838.3	16.2678	838.3	16.1466	838	7.71686	838	7.35762
		838.8	1.45784	838.8	2.2024	839.4	4.08797	839.4	4.13956	839.2	7.64244	839.2	7.35125	838.8	11.7919	838.8	11.7896	839.3	16.5545	839.3	16.135	839	7.80113	839	7.35231
		839.8	2.35006	839.8	2.20081	840.4	4.1427	840.4	4.13657	840.2	7.44886	840.2	7.34594	839.8	11.8467	839.8	11.7811	840.3	16.6983	840.3	16.1233	840	8.31395	840	7.347
		840.8	2.17444	840.8	2.19922	841.4	4.27757	841.4	4.13359	841.2	7.57749	841.2	7.34063	840.8	11.5074	840.8	11.7726	841.3	16.7301	841.3	16.1117	841	8.44886	841	7.34169
		841.8	0.98543	841.8	2.19763	842.4	4.21506	842.4	4.1306	842.2	7.72193	842.2	7.33533	841.8	11.7894	841.8	11.7641	842.3	17.1871	842.3	16.1	842	7.78496	842	7.33639
		842.8	1.247	842.8	2.19604	843.4	4.19678	843.4	4.12762	843.2	7.15588	843.2	7.33003	842.8	11.1733	842.8	11.7556	843.3	16.7514	843.3	16.0884	843	8.17392	843	7.33109
		843.8	1.52299	843.8	2.19446	844.4	3.88039	844.4	4.12464	844.2	7.81079	844.2	7.32473	843.8	11.0005	843.8	11.7471	844.3	16.4042	844.3	16.0768	844	8.28958	844	7.32579
		844.8	1.40699	844.8	2.19287	845.4	3.43112	845.4	4.12166	845.2	7.36621	845.2	7.31944	844.8	11.3454	844.8	11.7386	845.3	16.575	845.3	16.0652	845	7.74738	845	7.3205
		845.8	1.45571	845.8	2.19129	846.4	3.90468	846.4	4.11868	846.2	6.54767	846.2	7.31416	845.8	11.5988	845.8	11.7301	846.3	16.9949	846.3	16.0536	846	7.77378	846	7.31521
		846.8	1.49871	846.8	2.1897	847.4	3.26706	847.4	4.1157	847.2	6.96153	847.2	7.30887	846.8	11.6297	846.8	11.7216	847.3	16.6132	847.3	16.042	847	8.32155	847	7.30993
		847.8	1.21868	847.8	2.18812	848.4	3.24157	848.4	4.11273	848.2	7.37384	848.2	7.30359	847.8	11.2665	847.8	11.7132	848.3	16.8384	848.3	16.0304	848	7.98536	848	7.30465
		848.8	1.70074	848.8	2.18654	849.4	3.77686	849.4	4.10976	849.2	7.25024	849.2	7.29832	848.8	11.3981	848.8	11.7047	849.3	16.9421	849.3	16.0188	849	8.21261	849	7.29937
		849.8	1.3261	849.8	2.18496	850.4	3.74752	850.4	4.10679	850.2	7.49538	850.2	7.29304	849.8	11.0719	849.8	11.6963	850.3	17.0941	850.3	16.0072	850	8.0639	850	7.2941
		850.8	1.4923	850.8	2.18338	851.4	4.59324	851.4	4.10382	851.2	7.43229	851.2	7.28778	850.8	11.51	850.8	11.6878	851.3	17.0239	851.3	15.9957	851	7.86272	851	7.28883
		851.8	1.87865	851.8	2.18181	852.4	4.24528	852.4	4.10086	852.2	7.16831	852.2	7.28251	851.8	11.6358	851.8	11.6794	852.3	17.1283	852.3	15.9841	852	8.47683	852	7.28357
		852.8	1.38626	852.8	2.18023	853.4	3.79927	853.4	4.0979	853.2	7.45866	853.2	7.27725	852.8	11.9016	852.8	11.6709	853.3	16.3977	853.3	15.9726	853	8.6258	853	7.2783
		853.8	1.62885	853.8	2.17866	854.4	4.14773	854.4	4.09494	854.2	7.60581	854.2	7.272	853.8	12.1505	853.8	11.6625	854.3	16.551	854.3	15.961	854	8.14977	854	7.27305
		854.8	1.60449	854.8	2.17708	855.4	3.93923	855.4	4.09198	855.2	7.59086	855.2	7.26674	854.8	11.1558	854.8	11.6541	855.3	17.467	855.3	15.9495	855	7.99751	855	7.26779
		855.8	1.51947	855.8	2.17551	856.4	4.27562	856.4	4.08902	856.2	7.18039	856.2	7.26149	855.8	11.045	855.8	11.6457	856.3	16.4976	856.3	15.938	856	7.99214	856	7.26254
		856.8	1.59096	856.8	2.17394	857.4	4.45529	857.4	4.08607	857.2	7.28039	857.2	7.25625	856.8	11.5551	856.8	11.6373	857.3	16.4806	857.3	15.9265	857	8.10659	857	7.2573
		857.8	1.91633	857.8	2.17237	858.4	3.93546	858.4	4.08312	858.2	7.5794	858.2	7.25101	857.8	11.3051	857.8	11.6288	858.3	16.5612	858.3	15.9149	858	8.53929	858	7.25205
		858.8	1.78341	858.8	2.1708	859.4	4.21969	859.4	4.08017	859.2	7.69111	859.2	7.24577	858.8	11.0284	858.8	11.6204	859.3	16.5679	859.3	15.9035	859	8.67186	859	7.24682
		859.8	1.18491	859.8	2.16923	860.4	4.07279	860.4	4.07722	860.2	7.63145	860.2	7.24054	859.8	11.3269	859.8	11.6121	860.3	17.0613	860.3	15.892	860	8.00332	860	7.24158
		860.8	1.45383	860.8	2.16766	861.4	4.22751	861.4	4.07428	861.2	7.51342	861.2	7.23531	860.8	11.627	860.8	11.6037	861.3	17.0699	861.3	15.8805	861	7.83677	861	7.23635
		861.8	2.02242	861.8	2.1661	862.4	4.65937	862.4	4.07133	862.2	7.78644	862.2	7.23008	861.8	11.5112	861.8	11.5953	862.3	16.8128	862.3	15.869	862	8.13217	862	7.23112
		862.8	2.15789	862.8	2.16453	863.4	4.26823	863.4	4.06839	863.2	7.51394	863.2	7.22486	862.8	11.1818	862.8	11.5869	863.3	16.8171	863.3	15.8576	863	8.18693	863	7.2259
		863.8	1.65801	863.8	2.16297	864.4	4.00246	864.4	4.06545	864.2	7.15828	864.2	7.21964	863.8	11.4366	863.8	11.5785	864.3	16.4056	864.3	15.8461	864	8.39684	864	7.22068
		864.8	1.67669	864.8	2.16141	865.4	4.04048	865.4	4.06252	865.2	7.31564	865.2	7.21442	864.8	11.3948	864.8	11.5702	865.3	15.7607	865.3	15.8347	865	8.68211	865	7.21547
		865.8	1.7069	865.8	2.15985	866.4	3.79281	866.4	4.05958	866.2	7.18598	866.2	7.20921	865.8	11.4746	865.8	11.5618	866.3	16.5701	866.3	15.8232	866	8.17438	866	7.21025
		866.8	1.97006	866.8	2.15829	867.4	4.09455	867.4	4.05665	867.2	7.46106	867.2	7.204	866.8	11.3459	866.8	11.5535	867.3	17.0888	867.3	15.8118	867	7.9064	867	7.20504
		867.8	1.50558	867.8	2.15673	868.4	3.92907	868.4	4.05372	868.2	7.83289	868.2	7.1988	867.8	11.8233	867.8	11.5451	868.3	16.5961	868.3	15.8004	868	8.33742	868	7.19984
		868.8	1.49519	868.8	2.15517	869.4	3.9959	869.4	4.05079	869.2	7.07279	869.2	7.1936	868.8	11.1316	868.8	11.5368	869.3	16.6922	869.3	15.7889	869	8.97698	869	7.19464
		869.8	2.06541	869.8	2.15361	870.4	4.32376	870.4	4.04787	870.2	6.986	870.2	7.1884	869.8	10.5956	869.8	11.5284	870.3	16.6039	870.3	15.7775	870	8.75952	870	7.18944
		870.8	1.79135	870.8	2.15206	871.4	3.91136	871.4	4.04494	871.2	7.58131	871.2	7.18321	870.8	11.0958	870.8	11.5201	871.3	16.1606	871.3	15.7661	871	8.33908	871	7.18425
		871.8	1.23425	871.8	2.1505	872.4	3.84414	872.4	4.04202	872.2	7.0184	872.2	7.17802	871.8	11.3449	871.8	11.5118	872.3	16.4061	872.3	15.7548	872	7.82498	872	7.17906
		872.8	1.41158	872.8	2.14895	873.4	4.08136	873.4	4.0391	873.2	7.24647	873.2	7.17284	872.8	11.2742	872.8	11.5035	873.3	16.7817	873.3	15.7434	873	7.93022	873	7.17387
		873.8	1.50191	873.8	2.1474	874.4	4.25868	874.4	4.03618	874.2	7.85751	874.2	7.16766	873.8	11.6458	873.8	11.4952	874.3	16.7626	874.3	15.732	874	8.06606	874	7.16869
		874.8	1.66909	874.8	2.14584	875.4	3.63336	875.4	4.03327	875.2	6.9486	875.2	7.16248	874.8	11.4926	874.8	11.4869	875.3	16.3947	875.3	15.7206	875	8.15437	875	7.16351
		875.8	1.55829	875.8	2.14429	876.4	3.76257	876.4	4.03035	876.2	6.99401	876.2	7.15731	875.8	11.3299	875.8	11.4786	876.3	16.1404	876.3	15.7093	876	7.84061	876	7.15834
		876.8	0.6812	876.8	2.14275	877.4	3.77485	877.4	4.02744	877.2	7.80243	877.2	7.15214	876.8	10.9731	876.8	11.4703	877.3	16.8912	877.3	15.6979	877	7.95611	877	7.15317
		877.8	1.30868	877.8	2.1412	878.4	4.21733	878.4	4.02453	878.2	7.56748	878.2	7.14697	877.8	11.0799	877.8	11.462	878.3	16.4194	878.3	15.6866	878	7.77738	878	7.148
		878.8	1.63914	878.8	2.13965	879.4	4.23657	879.4	4.02163	879.2	7.98515	879.2	7.14181	878.8	11.3654	878.8	11.4537	879.3	16.439	879.3	15.6753	879	8.0321	879	7.14284
		879.8	1.02056	879.8	2.13811	880.4	3.74026	880.4	4.01872	880.2	7.02931	880.2	7.13665	879.8	11.5399	879.8	11.4454	880.3	16.5805	880.3	15.6639	880	8.40427	880	7.13768
		880.8	1.87256	880.8	2.13656	881.4	3.52956	881.4	4.01582	881.2	6.04735	881.2	7.13149	880.8	10.8145	880.8	11.4372	881.3	16.732	881.3	15.6526	881	8.07287	881	7.13252
		881.8	1.55525	881.8	2.13502	882.4	3.81148	882.4	4.01292	882.2	7.31103	882.2	7.12634	881.8	10.5616	881.8	11.4289	882.3	16.6327	882.3	15.6413	882	7.77927	882	7.12737
		882.8	1.40368	882.8	2.13348	883.4	3.98302	883.4	4.01002	883.2	7.33802	883.2	7.12119	882.8	11.078	882.8	11.4207	883.3	16.7918	883.3	15.63	883	7.94254	883	7.12222
		883.8	1.60065	883.8	2.13193	884.4	4.19524	884.4	4.00712	884.2	6.95898	884.2	7.11605	883.8	11.4863	883.8	11.4124	884.3	16.801	884.3	15.6187	884	8.05075	884	7.11708
		884.8	1.06032	884.8	2.13039	885.4	3.97611	885.4	4.00423	885.2	7.23013	885.2	7.11091	884.8	11.3448	884.8	11.4042	885.3	16.5488	885.3	15.6075	885	8.02593	885	7.11194
		885.8	1.06557	885.8	2.12886	886.4	3.77462	886.4	4.00134	886.2	7.16215	886.2	7.10577	885.8	11.1106	885.8	11.3959	886.3	16.7569	886.3	15.5962	886	8.59924	886	7.1068
		886.8	1.95295	886.8	2.12732	887.4	4.13487	887.4	3.99845	887.2	6.92495	887.2	7.10064	886.8	11.2761	886.8	11.3877	887.3	16.7194	887.3	15.5849	887	8.24112	887	7.10167
		887.8	1.97105	887.8	2.12578	888.4	3.93817	888.4	3.99556	888.2	7.05738	888.2	7.09551	887.8	11.272	887.8	11.3795	888.3	16.1232	888.3	15.5737	888	8.67927	888	7.09654
		888.8	1.40197	888.8	2.12425	889.4	4.08856	889.4	3.99267	889.2	7.2751	889.2	7.09039	888.8	11.306	888.8	11.3712	889.3	16.2756	889.3	15.5624	889	8.23231	889	7.09141
		889.8	1.21844	889.8	2.12271	890.4	4.11851	890.4	3.98979	890.2	7.24577	890.2	7.08526	889.8	11.069	889.8	11.363	890.3	16.4847	890.3	15.5512	890	7.98742	890	7.08629
		890.8	1.85686	890.8	2.12118	891.4	4.26018	891.4	3.98691	891.2	7.55784	891.2	7.08015	890.8	10.9812	890.8	11.3548	891.3	16.8377	891.3	15.5399	891	8.06207	891	7.08117
		891.8	1.99762	891.8	2.11965	892.4	4.52163	892.4	3.98403	892.2	7.45835	892.2	7.07503	891.8	11.502	891.8	11.3466	892.3	16.6601	892.3	15.5287	892	8.26375	892	7.07605
		892.8	1.72272	892.8	2.11811	893.4	3.83459	893.4	3.98115	893.2	6.876	893.2	7.06992	892.8	12.0006	892.8	11.3384	893.3	16.5938	893.3	15.5175	893	8.05838	893	7.07094
		893.8	1.65951	893.8	2.11658	894.4	3.39298	894.4	3.97827	894.2	6.74425	894.2	7.06481	893.8	11.5034	893.8	11.3302	894.3	16.3845	894.3	15.5063	894	7.94625	894	7.06584
		894.8	1.13175	894.8	2.11506	895.4	3.64109	895.4	3.9754	895.2	7.15198	895.2	7.05971	894.8	11.4256	894.8	11.3221	895.3	15.9927	895.3	15.4951	895	7.87569	895	7.06073
		895.8	1.16691	895.8	2.11353	896.4	4.12003	896.4	3.97253	896.2	6.70109	896.2	7.05461	895.8	11.1924	895.8	11.3139	896.3	16.5723	896.3	15.4839	896	7.84574	896	7.05563
		896.8	1.46523	896.8	2.112	897.4	3.84802	897.4	3.96966	897.2	7.31762	897.2	7.04952	896.8	10.8747	896.8	11.3057	897.3	16.5153	897.3	15.4727	897	8.26412	897	7.05053
		897.8	0.84586	897.8	2.11048	898.4	3.37841	898.4	3.96679	898.2	7.52244	898.2	7.04442	897.8	11.1261	897.8	11.2975	898.3	16.7903	898.3	15.4615	898	7.94765	898	7.04544
		898.8	1.31956	898.8	2.10895	899.4	3.91991	899.4	3.96392	899.2	6.75658	899.2	7.03934	898.8	11.0029	898.8	11.2894	899.3	16.5086	899.3	15.4504	899	8.04043	899	7.04035
		899.8	1.00433	899.8	2.10743									899.8	11.3353	899.8	11.2812

## Sheet: Fig 3b
						1st rep	2nd rep	3rd rep
		KD values of the triplicates (M):				4.097e-09	2.461e-09	3.629e-09
		Data for the SPR sensorgram
		-59	0.1831	-59	0	-59.3	0.12106	-59.3	0	-59.1	0.5381	-59.1	0	-59	0.56552	-59	0	-59.6	0.09168	-59.6	0	-59.1	1.67122	-59.1	0
		-58	-0.30343	-58	0	-58.3	-0.31163	-58.3	0	-58.1	0.21704	-58.1	0	-58	-0.18823	-58	0	-58.6	-0.14813	-58.6	0	-58.1	0.12164	-58.1	0
		-57	0.47838	-57	0	-57.3	-0.29748	-57.3	0	-57.1	-0.43842	-57.1	0	-57	-0.11812	-57	0	-57.6	-0.49031	-57.6	0	-57.1	-1.19946	-57.1	0
		-56	1.01051	-56	0	-56.3	0.0346	-56.3	0	-56.1	0.22928	-56.1	0	-56	0.83629	-56	0	-56.6	0.03507	-56.6	0	-56.1	0.362	-56.1	0
		-55	0.24074	-55	0	-55.3	-0.60135	-55.3	0	-55.1	0.08624	-55.1	0	-55	-0.39015	-55	0	-55.6	-0.503	-55.6	0	-55.1	0.65958	-55.1	0
		-54	0.18466	-54	0	-54.3	-0.57153	-54.3	0	-54.1	-0.35278	-54.1	0	-54	-0.52396	-54	0	-54.6	-0.61309	-54.6	0	-54.1	-0.33844	-54.1	0
		-53	0.71705	-53	0	-53.3	-0.09772	-53.3	0	-53.1	0.2632	-53.1	0	-53	0.76627	-53	0	-53.6	-0.1252	-53.6	0	-53.1	0.65685	-53.1	0
		-52	0.73211	-52	0	-52.3	0.42736	-52.3	0	-52.1	0.40815	-52.1	0	-52	0.48208	-52	0	-52.6	1.1267	-52.6	0	-52.1	0.52564	-52.1	0
		-51	0.30522	-51	0	-51.3	-0.04402	-51.3	0	-51.1	0.45954	-51.1	0	-51	-0.61666	-51	0	-51.6	0.23387	-51.6	0	-51.1	-0.51086	-51.1	0
		-50	0.97882	-50	0	-50.3	-0.30551	-50.3	0	-50.1	0.41193	-50.1	0	-50	-0.22433	-50	0	-50.6	-0.59827	-50.6	0	-50.1	0.3302	-50.1	0
		-49	0.57057	-49	0	-49.3	-0.46404	-49.3	0	-49.1	-0.04186	-49.1	0	-49	0.84047	-49	0	-49.6	0.47303	-49.6	0	-49.1	-0.0056	-49.1	0
		-48	-1.04876	-48	0	-48.3	-1.08949	-48.3	0	-48.1	-0.53094	-48.1	0	-48	0.08445	-48	0	-48.6	-0.12339	-48.6	0	-48.1	-0.09194	-48.1	0
		-47	0.28181	-47	0	-47.3	-0.02445	-47.3	0	-47.1	-0.8002	-47.1	0	-47	0.99079	-47	0	-47.6	-0.79455	-47.6	0	-47.1	0.22315	-47.1	0
		-46	1.46838	-46	0	-46.3	0.37088	-46.3	0	-46.1	-1.04051	-46.1	0	-46	0.41562	-46	0	-46.6	0.47868	-46.6	0	-46.1	0.47033	-46.1	0
		-45	0.69932	-45	0	-45.3	0.05532	-45.3	0	-45.1	-0.22232	-45.1	0	-45	0.10051	-45	0	-45.6	0.36072	-45.6	0	-45.1	-0.20679	-45.1	0
		-44	-0.71235	-44	0	-44.3	-0.79054	-44.3	0	-44.1	1.01058	-44.1	0	-44	0.01186	-44	0	-44.6	-0.72401	-44.6	0	-44.1	-0.96372	-44.1	0
		-43	-0.62539	-43	0	-43.3	0.92841	-43.3	0	-43.1	0.38567	-43.1	0	-43	-0.00118	-43	0	-43.6	-0.24417	-43.6	0	-43.1	1.41722	-43.1	0
		-42	0.82592	-42	0	-42.3	-0.26935	-42.3	0	-42.1	-0.29227	-42.1	0	-42	0.80755	-42	0	-42.6	-0.26288	-42.6	0	-42.1	0.21469	-42.1	0
		-41	1.06311	-41	0	-41.3	0.05566	-41.3	0	-41.1	-0.14208	-41.1	0	-41	0.06583	-41	0	-41.6	-0.64613	-41.6	0	-41.1	-0.37108	-41.1	0
		-40	0.24395	-40	0	-40.3	0.23026	-40.3	0	-40.1	-0.89926	-40.1	0	-40	-0.60371	-40	0	-40.6	-0.64572	-40.6	0	-40.1	0.45572	-40.1	0
		-39	0.17198	-39	0	-39.3	-0.59826	-39.3	0	-39.1	-0.47172	-39.1	0	-39	0.03291	-39	0	-39.6	-0.27728	-39.6	0	-39.1	0.42977	-39.1	0
		-38	0.48398	-38	0	-38.3	-0.08584	-38.3	0	-38.1	-0.13612	-38.1	0	-38	0.43201	-38	0	-38.6	-0.10901	-38.6	0	-38.1	0.53056	-38.1	0
		-37	0.04212	-37	0	-37.3	0.14292	-37.3	0	-37.1	-0.19704	-37.1	0	-37	0.03351	-37	0	-37.6	-0.57605	-37.6	0	-37.1	0.10716	-37.1	0
		-36	-0.06332	-36	0	-36.3	0.15538	-36.3	0	-36.1	-0.25093	-36.1	0	-36	-0.08285	-36	0	-36.6	-0.20813	-36.6	0	-36.1	0.23611	-36.1	0
		-35	0.38357	-35	0	-35.3	-0.10217	-35.3	0	-35.1	0.05855	-35.1	0	-35	0.10974	-35	0	-35.6	-0.17211	-35.6	0	-35.1	0.18618	-35.1	0
		-34	0.37037	-34	0	-34.3	0.144	-34.3	0	-34.1	0.28923	-34.1	0	-34	-0.14836	-34	0	-34.6	-0.4845	-34.6	0	-34.1	-0.29134	-34.1	0
		-33	0.25048	-33	0	-33.3	0.10492	-33.3	0	-33.1	-0.10932	-33.1	0	-33	-0.17219	-33	0	-33.6	-0.45566	-33.6	0	-33.1	0.06833	-33.1	0
		-32	0.56569	-32	0	-32.3	0.47728	-32.3	0	-32.1	0.44549	-32.1	0	-32	-0.41207	-32	0	-32.6	-0.51875	-32.6	0	-32.1	0.97039	-32.1	0
		-31	0.53303	-31	0	-31.3	-0.45758	-31.3	0	-31.1	-0.19376	-31.1	0	-31	0.076	-31	0	-31.6	-0.50305	-31.6	0	-31.1	0.15536	-31.1	0
		-30	-0.12721	-30	0	-30.3	-0.83107	-30.3	0	-30.1	-0.06623	-30.1	0	-30	-0.06004	-30	0	-30.6	-0.29295	-30.6	0	-30.1	0.53836	-30.1	0
		-29	-0.73785	-29	0	-29.3	0.14273	-29.3	0	-29.1	0.14438	-29.1	0	-29	-0.03942	-29	0	-29.6	-0.1398	-29.6	0	-29.1	-0.25882	-29.1	0
[truncated: 930 more rows]

## Sheet: Fig 3c
						1st rep	2nd rep	3rd rep
[truncated: 1,743 more rows]

## Sheet: Fig 3d
		conc. (nM)	ACE2-cm4 1st	ACE2-cm4 2nd	ACE2-IgM-Fc mono 1st	ACE2-IgM-Fc mono 2nd						conc. (nM)	ACE2-IgM-Fc hexamer 1st	ACE2-IgM-Fc hexamer 2nd
[truncated: 9 more rows]

[truncated: 8 more sheets: Fig 3e, Fig 4a, Fig 4b, Fig 4c, Fig 4d, Fig 4e, Fig 4f, Fig 4g]
